# Supplementary material for: Characterization of a membrane-bound C-glucosyltransferase responsible for carminic acid biosynthesis in Dactylopius coccus Costa
Source: Nat Commun. 2017 Dec 7;8:1987. doi: 10.1038/s41467-017-02031-z (PMC5719414; doi:10.1038/s41467-017-02031-z)
Supplement: Supplementary file 4 — Supplementary Data 1 [file 41467_2017_2031_MOESM4_ESM.xlsx]

## Sheet: Supplementary Data 1. 
Supplementary Data 1. List of putative UDP-glycosyltransferase (UGT) candidate transcripts in Dactylopius coccus
Name	Contig number	Transcript sequence	Length (base pair)	Number of reads	Average coverage	Reads per Kilobase sequence per Million mapped reads
DcUGT1	contig22487	5'-ATGCACAAATATTTAAAGACATCGTTAATCAACATTTTCTTATTTCTACCCGTTCTTCATTCGGCTCGAATTTTGGGAATATTTCCAGTCCACAGTAGAAGTCATCATTCTATAAATCAACCAATAGTTAAGCGATTAGCGGAACGAGGACACAATGTTACCATCATTAGCCATTTTACATCTAAAATATCGTTACCTAATTATAAAGAGATCGTTATTGAAAGAGGTACGTCTTCATTCATCGACAGTATATCAGTAGATGATGCTCATTTATTCAATGGAGTACAGAATTTGTTGTACCAAATAGTCGATGTAGAGTACTCCTCATGTATCGAAATTTTGAAATCTGATTTCATAAAAGGACTGATACAGTCTAATAAGAAACAACTAGACCTG…	2514	13759	487	107.745
DcUGT2	contig11016	5'-ATGGAATTTCGTTTACTAATCCTGGCTCTTTTTTCTGTACTTATGAGTACTTCAAACGGAGCAGAAATTTTAGCTCTTTTCCCTATTCACGGTATCAGTAATTATAATGTTGCTGAAGCACTGCTGAAGACCTTAGCTAACCGGGGTCATAATGTTACAGTTGTCACATCTTTTCCTCAAAAAAAACCTGTACCTAATTTGTACGAAATTGACGTATCTGGAGCTAAAGGCTTGGCTACTAATTCAATACATTTTGAAAGATTACAAACGATTATTCAAGATGTAAAATCGAACTTTAAGAACATGGTACGACTTAGCAGAACATACTGTGAGATTATGTTTTCTGATCCGAGGGTTTTGAACATTCGAGACAAGAAATTCGATCTCGTAATAAAC…	1944	17933	820	181.607
DcUGT3	contig33275	5'-GTGCCACAACGTGATATTCTTGAACACAGAAACGTAAAAGCTTTCATTAGTCATTGCGGTTTGAGTGGAATTTACGAAGCAATTTATACTGGTACACCATTAGTAGCTATTCCTATATTTTTTGACCAATATGCAAACGCAGCACGATTAGAAGAATTGGGTGTAGCTGTAAGTCTCAGTATAGAAGCTGTAACGTTGGAAACCATACTGGATGTTTTAAATAAGATCATCAATGATTCTGGGTACCGTGAAAGAATGAAGGGGTTTTCTCAAATATTTAAAGATCGACCGATGACACCTCAGCAGTCAGTGGTTTATTGGACTGAGTACGTTATCAATCACAAAGGAGCTTCACATCTGAAAGCTGTTGGGATTGATATGCCCTTTTATCAATAT…	806	56	6	1.36782
DcUGT4	contig3386	5'-ATGACTTTGCTGAGGGACCTTTTACTTTTGTACATTAATTCACTGTTATTCATCAATCCTTCAATTGGTGAAAATATTTTAGTGTTCTTACCAACCAAAACCTACAGCCATTTCAAGCCATTAGAACCTTTATTTCAAGAATTGGCGATGAGAGGACATAACGTAACAGTATTCAGTGGTTTTTCATTGACTAAAAATATTTCTAATTATTCAAGTATTGTGTTTAGTGCCGAAATTGAATTCGTTAATATTGGCATGGGGAACTTGAGGAAACAATCACGAATTTACAATTGGATTTATGTACATAACGAGCTTCAAAATTATTTCACGCAATTAATTTCTGATAATCAGCTCCAAGAGTTGCTCAGTAATAAAGACACTCAATTTGACTTGATT…	1989	5439	244	53.8345
DcUGT5	contig34599	5'-ATGATTTTTTTTTATTTTCTGACATTAACTAGTTTCATTTCTGTCGCCTTCTCATATAATATTTTGGGAGTATTTCCATTTCAGGCGAAAAGTCATTTCGGATTCATTGATCCATTATTGGTACGCTTGGCGGAATTGGGGCATAACGTAACAATTTATGATCCGTATCCGAAAAGTGAGAAATTGCCGAATTATAATGAAATTGATGTTAGTGAATGTTTTGTTTTTAATACTTTATATGAAGAAATAGATACTTTTATAAAAACAGCGGCAAGTCCATTTTCAAGCTTATGGTATTCATTTGAGGAAACATTGGCAGTATTTCAGAAAGAAAATTTCGATAAATGTGCTCCTTTGAGAGAACTACTAAATTCTACTGTAAAGTATGATTTACTT…	842	14712	1552	343.982
DcUGT6	contig11638	5'-GCATTCATAAGTCACTGCGGCTTAGCTGGAATTTATGAAGCCATATACACGGGGACGCCTATTGTTGCCTATCCTTTTTTTTGTGATCAGCGATCAAATGCTGCTCTTTTAGTTGATCTTCAAGTGGCAGTAAAACATGATATCACAGAGATGAACAAAGAAAATCTTTTGAATGCCTTAGATCAAGTTGTAAATGATACCAGATATCGTTCGAAAATGTATGAACTCTCAAAAATATTTAAAGACCGACCAATGACACCTCAAGAATTAGTTGTTTATTGGACAGAATATGTTGCCAGGCACAACGGTGCTCTTCATTTAATGTCTGCAGCTGTAAGCATGCCTCTGTATCAATACTTATTATTGGATATTGTCGCAGTAATGGTACTAGGTTGT…	980	1087	96	21.8363
DcUGT7	contig5782	5'-TTTCCTCAAAGAGATTTATTAGAAAATAAAAATGTGCGTCTCTTCATAACCCATTGCGGAATTTCGAGTGCTCTAGAAGCTATTTACACTTCTACACCACTCATAGCTATACCTTTCTTCTACGATCAGTTCCAAAATGCATATTTCCTTTCCGAAAAGGGTGTTGGTATCCACATCGAGTACGAAAGTCTGACTGGCAACGAACTGCTATTTGCTATAAATGAAGTAATCAATAATACCAAGTACAGAAGAAACATTCAGAGATTGTCGCAGATTTTTAAAGACCGACCGATGTCGCCTTTAGAAACTGCAGTCTACTGGATAGAATACGTCCTCAAGTATAAAGAAGTGCCAGAATTGCGATCACGATCAGCCGATATTCCATTGTACCAGTAC…	776	1343	154	34.0714
DcUGT8	contig6279	5'-ATGGGTGTCTTGAATACATTTTCGTTGTTCGTATTCGTTTCGTTTCTTAGTTCGTCATGCAAAAGTGCGAATATACTCGGAGTATTCCCGTTCAAGTTTAAAAGCCATTTTATCGTGTTCGATGCTTTAATGGTAGAACTGGCACGACGCGGCCATAATATCACCGTCGTCAGTCCATTTCCTAAATCTAAACAAATAGATAATTTTCAAGATATCGATGTGGACCAGTGCAATAATATGTCTATGGATATTTATGTGTTGGATGAGGCCTACAAAAGCCATGACCCATTCTATCAAATAAGTGTACTTTTTTCACTAAAAGACTTGGAAGAACCATTTCTGCTTTGTCCACCAGTCCAACAGCTTCTCGCTTCTAATTATACATACGATCTAATC…	1708	831	43	9.57832
DcUGT9	contig7147	5'-GTTATAAAAAACGATTTGTTTTCATTCGTTGATAACATATCAATTGACGATGTTCACTTGTTTAATGGAGTACCAAATGTTTTGTTTCCAATAGCAGATTTAGAACACTCCTCGTGTTTAAAGGTTTTGAAAACTGATTTCATAAGAGGATTGATACAATCCAAAAAGAAATGCGTAGATTTGATTTTGTCAGAAGAGTATTTCACACAATGTTACAACCTTTTAGCAGAGCAATTAGATGTTCCAGTAATTGCAATTTCACCATCAACAAGTGGAATTGGAACAGACTTAATGATTGGTAATCCTGGAAATCCGGCTACTGTTCCTATAATGACAACGTCCTATACTACACACATGGGATTCTTTCAACGAATTATGAATACATATCAGTTTTTA…	1512	2698	159	35.129
DcUGT10	contig26654	5'-ATGAACATGATTTTTTCGATGACAATTCTACTACACGGACTGTTAAGTCTTACAGCTACTTCTAGTGCAGCTCGGATACTAGCAATTTTTCCGATACCCGCAAAAAGTCACTTTTCTTACAGTGAAGCTATAATGAAAAGTTTACACGAAGCTGGTCATCACATCACTTTTATATCACCATTTCCAGAAAACCCATCCGAAAATTATACTACAATAAATTCACGTCGTCAAACTTTCATTTACATTGGTCGGTCAGATATAGAAGAATTAATTAGTTTATCTTTAAGCTCATTATTACATCTTATAACCGAAATCGAAGAAAAAAATTGTTACGATGTGATAATATTAAAAGAAATACAAGAAATACTTCATACAACGAAGAAAGTATATGACATT…	1172	1485	112	24.9445
DcUGT11	contig1051	5'-ATTTTTTACATCATATTTTTATTTGCTTACAGATATTTGTGGATTTTAATCATTTCTGTATTACCAGTTCACCTAATAGATGCTGCTCAGATACCAGATATCTTCCTAATTCCCAGCAAGAGCCATCATTTTTTCCATCAGTCATTAGTCAGAGCTCCAGCCAATGGAGGTCACAATATTACTGTCATAAGTCCATTTCAGTCCGCTCCATCCCCTAATTATACGAGCATTTATTTAAATGATGACCTCATATCGTATATTGATAGCTACCCCATAAAGGAAAAACTCCCTTTGAGTCTATGA-3'	424	88	19	4.08595
DcUGT12	contig12387	5'-AGATTTTCGTGTACAATGAAAAACATTTCGACTTTCATATTTATCTCGCTGGTATCATTATCTGGAGCAGCAAATATACTCGTCCTACTCCCATTTCCTGCTCCGAGTCATTTTTATTGCTTTTATCCTCTTATTGAAGAGTTAAAAATTCGTGGTCATAATGTAACAATCATCAGTCCATTCACTGTGGATAATGGTGATGTCAACCACATCAGTCTTGAAGGGGTTCACAAGTATTTTCCACCATCGTTTACGGAGCTGAGAAAGAAATCTCGCTTGATGTTAATGCTAGCTTTACATGATATAGTCGAAGTTTTCATAAAAGGCAGTTTTACTCATCCCAATTTTCATTCGTTTATTCACAATAACAGCTTAACGTTTGATTTACTAATAATG…	1397	669	43	9.4277
DcUGT13	contig13042	5'-ATGAATAAGTGTTTGAGAAGCAGCTTCGAAGATACTAGTATTTCATGGATCAAATTAATTTTCAACCTGTTGTTACTTCAACAACTCGATTCGGCTGTTCACATACTCGGCATTTTTCCAATTTGCAGTAAAAGCCATTACGCCTTTAATCACGCAATAATCAAAGGCTTGGCTGACCGTAGACACAAACTGACCACCGTCAGTAAATTCCAGTCACCTTCCTTAATTAATCATTCGGAAATATATTTTAAGGATGCAAATCAAAATTTGATTGACAGTGTTACTGCAGACGAAATAACATATTTCAATTCAATTCATGATATGTTCTTGGCGTGGAAACAATTAAACGAAAAATTGCTGAGCAATTTTCAAATTAAATTATATTCAAAAATTACT…	854	126	13	2.90462
DcUGT14	contig13338	5'-CGTCACGGTAAAGTCTGAAACACTTTATGTATAATATTATCGTATTTGTTGGAGGCGACTAGTTCATAGTAAACAGATGAATATAAATTTTTTTTTTTTCCTCCATTTGTAGAAAGTAAGAACGTATATCTTTTTATAACGCACTGTGGAATTTCAAGTACGATCGATACCATCTATACTGCTACTCCAATAATCGCAACAATTCCCGTTCTATTGGATCAGTTCCAAAATGGGCGTTATCTTATAGAAAATGGAGCTGGCAGGTACATCGATTTTAATAAACTGACTAAAAATGAGCTATTATCCGCTATAAATGAAGTCATCAATAATGCAACGTTAGTATTATACATTTAATTACAAAATGGAATTCGAACGGTTTGGACGGATGTACTACTA…	472	27	5	1.12615
DcUGT15	contig23368	5'-TGTAAGTAAACAGTTCTCAAATATTTTCTTTATAGAAGAAATAATAGACTCTTATTTGCATGTATTTTAACTACATTTTAATGCATAAATATTTTTCAGAATTTCCTATTGTGTTTCTCTCTTATCTGTTCCGTTTCTGATACCGCTAACATTTTGGGAATTTTTCCAATACCATTGAAAAGTTTCTTTTATTATAATGAAGCAATCATGAAAAGTCTCCATGCTGTCGGGCATAATATCGTATTTATAAACCCATTTTCTAAAGAAAAACAATCCACTGAAAATTATACTTTGATAGATTCAAAGTTCGACAATGTTGTTTATGTTGGCCAGACGTCCGTGGATGACTTTTCGAAGATGTCCACTCGAAAGTTTGCCAAGTTGATGATTGATTTA…	1037	1093	91	20.75
DcUGT16	contig23855	5'-ACTAACATTAATTTATCATTTCAGTATAGAATTCTTCGTTGATGCGTCTGTGGTGATGTTGTAATACTTCTTTTTGATTCTTTACAAAAGTTTTTATATTTTATGCACACTCATTTTTTTGCAAACATGTTTTTAATAGTGTTTTTGTCTTTAACAAGTCTTGTTAGTGGTGGATTTGCATACAATATTTTAGGCATATTTCCATTTAGGGCGAAAAGTCATTTTACATTTATTGATCCGCTGATGGTACGATTGGCTGAACTGGGACATAACGTAACCATTTATAATCATTTTCCTAAAAAACAAATTTTACCAAATTATCATCAAATAGATATTAGCTCGTGTTTTGTATATAATCTGGATTTCGGTGTCATAGAAACAGCAATGTCACTAGCA…	946	1697	158	35.3156
DcUGT17	contig23937	5'-AACTCCATCGCTGGATATAACATTTTGGGTGTTTTTCCATTTCCTGGAAAAAGTCATTACATTGTTTTCGATTCTCTCATGGTGGAACTGGCGAACCGAGGTCATCAGGTTATAGTTTATAATACATTTCCTAAAGATTTCCAAATATCGAATTATCAAGAAGTTGATATTAAACACTGTTTTAAAATAAAAAATGACCTGCGAAACATTAATCCAAATCTTAACAACGTTTTTCGATCTATAAATTTTGCTCTAGAATTCCTACCAACAGAAAAAGAAATACTCAGTTGTGAACCATTAATTCGGTTAGCAAACAGCACAGGCAAATACGATCTGTTGATTACAGAAATGTTTCATACAGATTTTTTTCAGTACTTTGGACATAAGTTACGAATA…	836	3809	403	89.6976
DcUGT18	contig24519	5'-AAAAAACAACCTATCTAAATACAGAAATACAGATTTGTAATGTACAATAAAGTAATACGAATGCCAGCAACTACATGAGCATATGTACTCGTATAAATATCAATTCTATTTACTCTGCGGATAGTGCTGAGGGATTCTGACCAGCAAAGTTTTCACTATTGTACCACACTGATAGTCTTATGGATGAGGCTATCAAAAATTTTTAAATCAGCATTGACAAATTGTGACCAGACTTCTCATTACAGATTTTCGAATCCAAAGATGCGTCTCATAACTTGGATTTTCATACTTACTTTTAACATTCATCAGCGAGAAATATTAGCGGCAAAAATCCTGGCTTTGTTTCCATACCCGTTAAAGAGTCATTTCATCATGTTCGATGCTTTGTTAATTGAG…	1639	367	19	4.40822
DcUGT19	contig25553	5'-CTGTATACATGAATTTAATTGCAAGAAAAACGTAAATCGCTAAGCGCATGTCATGCTCAATGGACATGCCATAATAAATTATGTTTTTCATGTTGTATGTTGCATGTTGCGTACCTACAAAGACTTTTAATGATAATCTTAAAGAATAATTTATTTTTTTTTTTTTTTTTTTAGTTATTGAAAATTATAGTTTTACTACGTTGGTTCAACGTCTGTGAAATGCGGTTCTTCATTTTATTGTGATTCTGGGTGTAGACCGACCTGAAGGAATGTAGTAATTAGAATTTTAATCATGTTACTTATAGTGAAAACATGAACATGATTTTTTCGATGACAATTCTACTACACGGACTGTTAAGTCTTACAGCTACTTCTAGTGCAGCTCGGATACTAGCA…	673	1173	153	34.313
DcUGT20	contig26236	5'-ATTTTTAAAGATCGTGCTGTGCCTCCCTTGGACACTACAATGTACTGGATCGAATACGTTCTCAAATATAATAGTGTCTCTCATTTACGAACACTTGCAGAAGAAATGCCACTGTATGAGTATTTGTTGCTCGACATCTTTTTCTTTGTATTTGCTATCATTCATCAGCTGCTTGGAATGTCATCTCGTGAGCTCTGACTGCATGTACAACATTTAACAGATCCTCTTCTAAGTAAAGCTGGTTCATAAGTTTCTTTTTAATTTTAACTATCGTTCTGCGGACAAGCGAGAATAAAATAGTCTTCTGAAAATCACATTTACAATTACCCATCAATATCTGAAAATACTAACGTTCAATTGCGAACACTCACAGGGAAATTTTGTAAATGAAATTTT…	537	59	9	2.16299
DcUGT21	contig26805	5'-GAGGGCTCTGATTATTGATCGGATCAAATTTTACCATTAAATTTGGAAAATGGTTATTCACTTTTAATCGATGTTAACGCTTAAGTAGTTTGCTTTAATGTGCGCAAGACCAACATTTCCCCTACTTATATTTATTTAAAGACGTTTAAGAATACTCCAGTACGTACATGCAAGTTCAACTTTGACCTAAAATCGGTAGCGACGATAGAGCTCGAGGTTTAAATTACAATAGCATATTTATTTCAACACCGCTTACACTCTAAATAATCATCTTCGTGGATCGTGAATTAAATTGATGAAAAGCTTAAGAGTGTTTTCACTGTTCCATAATCATGTTTCTCGCTCGTGACTGATTTATTAGTGTCGTGATTTTGTATGTGACTACGTACTTTCTCA…	1362	1284	83	18.5594
DcUGT22	contig2795	5'-GGTAATTTTCTTAATTATCAGTGTGAAAATAAATTGTGCACCTGTTTGAATCTAAGAAAATCGAAATATTACACATCGGAAATACCTATTATGACGGATTTTACAACATCAAAATAGTATAATTCAAATACCATTGAAATGCTGTCGAAACGAATTCAGTTTCTTTTTATAATTGGCATCGGCACGCAACTCGTTAGCAGCTCAAAAATACTAATGGTCACGTTAGCCGGTACAAAGTCACACAAAGTTCCGTTTCTCGAACTGGGAAAAGGATTAGGGGAGCGTGGGCATAACGTGACGTTCATGAATGCTTTCCCAACGGACAACCATAGTCCTTTTGTCCATGAGATATATCCGACTAATTTGGTACTATACATTGAAAATTTCACAAATTGG…	414	29	6	1.37903
DcUGT23	contig29878	5'-AAAACTGATAACGTTTCATTCGAATAAAAAATACTGAGATTAAAGAGTCAACGAATACAAAGTTTGTGGTAAGCACGTGAACTGTTACATTTACTGTTTCCAAAATGAGCAAAAAATCCTAATTTCACGAGTTGTTGATTGTTCCATAGTACTCACCTGATTGATTAATTATTGAAAATGAAACTGCAGCACAGATTTGCTTTAACTTTTCTATTGTTAGTATATTGTACTTATGGAGCTGAAATCCTTGGTTTTTTTCCAATTGGAGGGTCTAGTCATTACCAACCTCCGGAAGCTCTTCTAAAAGCATTAGCAGCTCGTGGTCACAATGTCACTGTTATCTCATCGTATCCGCAGAAAATCCCGCTAAAAAATTTTCACGACATTGATGTGTCT…	1726	15310	792	174.627
DcUGT24	contig3157	5'-TAATTACGCATTATTTTAGATTGCTGTGAAATATTTGCCGCTCCCGGCTTTTCTTTGATTTTACCGATTTTTCACGACAAAAAAGAAAACAATGTTTTCAGAAGAAGAGTTAAGAGAATTTTAAAATATAGCTCGTTAGTATCACAGAAATCAATTAGCCCAACATACAATCATACTTGCATCGAATTATTTTCTTTGTTACAACTGATATAGATGCTGGAGGGCCGGTTTCTATAAATAATGTTTCACAGTATCATTTTAATCTTACTTCTGGGTGAAGTATCGGCATACAGTATTCTAGCTGTTTTACCAATCAAATCCAGAAGTCATCATGTCTTTGCATCTGCAGTACTGGAAAACCTTGCTCAAAAAGGGCACAATGTTACAGTTTTTACA…	1784	5823	292	64.2581
DcUGT25	contig32650	AAATCTAATGCATAGGTGAAAACGATGAAATTCATTTGTGTTTAGTCATTTTCTTATTCACGAGATACTATGATGTCACCGGTGATGCTACTTGTGGTTTTCATCTGCTTGTGGATTTCGCATACCGAGTCATATAATATTCTTGGAGTATTTCCTGTTCGAGCTTACAGTCACTTTGTTATACTCAATTCAATATCAGTAGAGCTTGCTAAACGTGGACACAATGTTACCGTTTACAGTAGGTATTTAAACAGTTATGAAGAAGGGACTTATAAACATGTGGAATTAACGGATTGCTTCCCGCTGAAAAACGATAACAGCAAGTACAACAGTATCGAATACATTTCGGGATACGGTGGTATCCTCGGATTTATTATGTACGTTTTGACCTTCATTCCT…	520	43	7	1.62795
DcUGT26	contig33303	5'-CAGTAGTGTATCTCTATACAGTTAATATGTACTTTTCAGCTTCTCAACATCACGCTTATTTTATTTTACTTGAATGAACGAAGTTTATTATTTTTAACGTACTCGAGTGCATAGCAATTGAAAACTTCATTAATAAGTACTTACCTATGCTATGGTATGTATCTTGCTATTTAAAGATTTCGTCAACTGGCAACGTTTGCAATATTCTAACACTACGTTTCTGTCGACGGTTGGTTATTGAAAACGAGAATCCACATGTGGTAGTTTAGTTATTCGAAGTAAAATATTCGTATTAAACTTAGCTGGAGCGTTGATTTTATAAATTGTGGTTGTAGTATGTCGACACTCGTCTTTATATTTTGCGTTTTTCTATCTTATTTATCCCATTCGAATAGT…	1246	3279	234	51.8083
DcUGT27	contig33718	5'-CTTTTATAAAATTATCGTGTTCGAAATAAGTTGTACGTAAATGTTTTCCAATGCCTGATAATCTTGAATACATTAATCAACTGAATGTTTCATAATACCATAATGGCGAAAGTATTTTTCATAATTTATCTATTGTTTTTGGATTATGTCTCTAGTTATAAAATATTAGGTATATTCCCGTATAAAGCAAAAAGTCATTACGCTGTTTTTGATCCTCTGATGGTAGAATTAGCGAATCGTGGTCATCATGTGACAGTTTACAACACATTTCCAAAGGATTATAATATAAAAAATTATTATGAAATTAACATTGAAAAGTGTTTCCCACTGCCGGAAATATTAACTGTGGATCAAATGGCTACGACTTACGTCGGAGCTGCAGCATTAATGAATGCA…	996	2366	211	46.7661
DcUGT28	contig624	5'-ACCGATATAGTTTCATCATCAATGAGTGATAGTAATTATTGAAATTACTTTAACCTTGTTACTGATTAATTCGAAATGGTATTACTGGCATTATTGTTACTAACAAATTTTGTTTGTCACGGATCATCGTACAACATTTTGGCAATATTTCCATTACAATCCAAAAGTCACTATGCTATTATAGATCCATTGATGGTACGATTAGCCGAACTGGGACACAGTGTAACTATTTACGATCCATTTCCTAAAAAAAGACAAATGTTTTCAAATTATAAAGAAATTGATATAAGTAAGTGTTTCGTGCTTAATGAACAATCTGCAGGCATAGAAACAATATTGTCAATGACCACCACGCGATATACGAATTTGATGGTTTTATTTATGCTCGGTGCAAAC…	545	387	63	13.9795
DcUGT29	contig6261	5'-AAACGCTGAATAAAAGTCGAAAAAATTTTGTTGTTTCTCTTAAGATACAAATGCGAAATTGAATAATTGGAATGGTAATTATGATTGTGGGAGGTGGGATGTTGATTGTAATATGATGGTAAAGTACCTGTTTTTCTTAATTCAACTGATGACGTAAATTCTAATTAGGGTACATCGTGAATACAATGTAAGTTAATGAAACAAGATAGCGAACCAAAAGAAGATGCTACCGTCACCTGCAGCTTGGTATATATAAATATGATGGCGAAACGTGTATTATTTTCATTATTAAGGAGTGTCAGAAGAATGTTACATAGAGTGATTTTACCCGTTAATATTGTTTATTTGGGCACTGCAACTCTAATAGTAATTTTTTTTTTACATATTTTTCTTAAA…	2178	1314	54	11.8772
DcUGT30	contig6918	5'-CCTGAAATAATCTAGTGTGGAGTATACTTAGTTGATGCGAACATTCGATTACGTATGTACTTAGTTACTCATAAGATTTCATTTAAGTTCTGTGCCAAGAAGAAAGTGATCTACCGTTAGCTGCAGCAGTCACTGAAAAATTGATTAAGTTTATAATTGTTGTGTAATTGTAATATCAAAATGTATTATTATTCAGGATCCCATTTCGCGAAAAAATTTACAATGAATTTAGAATGCTTCAAGAGGTGGTGGTTATGGATTTTTTTATCAACTAATTTTATTTTACTGCCACAACTAGATACGGCTCAAATACTCGCAATTTTACCCATTCATGCTTACAGCCACCAAGCCTACAACCAAGCAATTATCAAAGGCTTACTTAGCCGGGGACACAAT…	1288	2531	174	38.6859
DcUGT31	contig7990	5'-GTTCTTTCAAAAACTGAATTTGAAAACTTCACGATAGTAAATTTAAAGCCTAATACATCCGTTAATGGGAAACAAATTACGCTGTCTCGCGTTGTCAGTATTAGTCCATATGAATTTTTAGATATTTGTCTCAGTTTGGAGGAGGAAAGCTGTGATGGTATCATGAAACTGAAAGTTATACAGGATGCGTTAAATTCGGAAGAAAAATTGTATGATGTTATGTTAATTGATCTCATCATAGCATATCGATGTTATATGTATGTGGCACAGAAACTTAATATTCCTGTCATTGGGACAGTAACTCCAATTACATCGACATTTGTTGAATTCGACATGAACTATCTTAACAATCCTGCTGTCATTCGGTTTGAATTTTTCAACTTTCCATTAAAAATG…	739	55	7	1.46519
