# Supplementary material for: Characterization of a membrane-bound C-glucosyltransferase responsible for carminic acid biosynthesis in Dactylopius coccus Costa
Source: Nat Commun. 2017 Dec 7;8:1987. doi: 10.1038/s41467-017-02031-z (PMC5719414; doi:10.1038/s41467-017-02031-z)
Supplement: Supplementary file 6 — Supplementary Data 3 [file 41467_2017_2031_MOESM6_ESM.txt]

BEGIN IONS
TITLE=File960 Spectrum1 scans: 542
PEPMASS=675.25067 16225.67676
CHARGE=2+
RTINSECONDS=835
SCANS=542
347.250 1.3791
379.083 2.12313
379.667 0.000142484
458.750 2.05752
459.250 0.000164535
480.917 1.07802
512.250 1.42241
512.833 2.55672
513.333 0.000213888
523.417 7.77579
524.000 0.000424468
535.083 1.08187
547.917 0.935344
548.667 0.630889
566.833 8.8273
567.333 0.000653194
576.917 1.30038
577.417 1.20696
578.000 9.60884E-05
589.500 5.32297
590.000 0.000358756
603.750 0.597491
611.083 3.6975
611.333 5.10269
611.833 0.00037785
612.500 3.74523
613.083 0.000185373
615.750 1.83786
615.917 4.74817
616.500 0.000349244
625.333 7.05967
625.833 0.000521376
630.083 2.48036
630.667 0.000141534
633.000 2.11377
633.583 0.000167126
637.833 0.765378
638.500 5.1545
639.000 0.000402618
644.833 7.14188
645.417 0.000369335
646.000 1.40398
646.500 9.74056E-05
646.917 7.29305
647.417 0.000625752
656.250 1.03695
657.583 0.802569
657.833 0.631899
659.750 2.66924
660.333 0.000161498
665.500 6.4068
666.000 0.000424533
882.250 1.63756
882.833 0.000113025
END IONS

BEGIN IONS
TITLE=File960 Spectrum2 scans: 567
PEPMASS=756.27722 13290.81738
CHARGE=2+
RTINSECONDS=873
SCANS=567
314.250 2.58774
314.833 0.000172332
481.083 1.50715
618.250 4.21046
618.750 0.000301675
623.083 2.11627
623.667 0.000202133
630.917 0.837574
641.083 2.66265
641.667 0.000203603
666.000 1.8869
666.583 0.000166825
667.250 2.30768
667.833 0.000132697
670.417 3.59773
670.917 0.00026244
672.250 1.62192
672.750 0.000123739
684.833 0.833161
689.417 2.06871
689.917 0.000160835
703.250 1.15733
714.250 11.0903
714.750 0.000675848
729.333 8.08205
729.833 0.00089657
737.250 0.81745
738.583 4.44313
739.250 3.43865
739.750 0.000330524
748.000 5.86299
748.417 0.503821
1364.167 2.74448
1364.667 0.000267781
END IONS

BEGIN IONS
TITLE=File960 Spectrum11 scans: 695
PEPMASS=585.21820 14091.49902
CHARGE=2+
RTINSECONDS=1058
SCANS=695
184.083 0.627073
202.333 0.672571
203.750 1.91434
204.333 0.000106875
225.917 7.08977
226.417 0.000921439
243.000 1.28028
244.917 0.630885
247.167 1.62124
247.667 0.000121902
253.167 1.53036
253.667 9.90394E-05
270.333 4.01921
270.833 0.000297414
294.917 1.42782
295.500 0.000122498
353.917 3.4121
354.417 0.000264404
373.333 1.072
404.917 2.8225
405.417 2.20293
406.000 0.000115939
422.167 2.23348
422.750 0.000112435
427.917 2.48095
428.417 0.000144869
464.250 3.24008
464.833 0.000242752
483.833 0.648875
486.583 1.73438
486.917 5.54983
487.500 0.000281183
488.000 1.37638
488.500 0.000108653
494.583 7.4562
495.083 1.90918
495.583 0.00015181
497.167 3.00403
497.667 0.000264625
500.167 4.43268
500.750 0.000331975
503.000 2.37065
503.500 0.000134528
511.250 2.38359
511.833 0.645589
518.833 2.46831
519.417 0.000128761
519.667 4.17357
520.083 6.65489
520.750 4.79466
521.250 0.000399211
522.000 1.5495
522.500 7.56016
523.000 0.000757666
536.167 2.80355
536.500 4.81713
537.167 4.59028
537.750 0.000368314
539.750 1.16094
540.333 4.27306
540.583 1.08425
542.083 1.48217
542.667 0.000114283
547.917 1.18723
566.167 5.73077
566.500 2.62479
566.667 2.41408
567.083 8.44932
567.250 9.90353
567.833 0.000621274
568.167 2.30812
568.750 0.000117891
569.000 1.44225
569.500 1.47864
570.083 0.000111968
575.333 4.79759
575.833 0.000401625
576.167 9.22739
576.750 6.04504
577.333 0.000336972
648.250 1.84218
648.750 0.000147834
665.917 1.60379
666.500 0.000119208
678.000 3.74854
678.500 0.000209055
684.167 4.79061
684.333 5.62732
684.833 0.000292745
719.750 1.48676
720.333 0.000100293
741.750 0.792879
803.833 2.51448
804.417 0.000150845
825.333 1.57027
825.833 0.000130272
972.917 5.14518
973.417 0.000346532
991.667 1.96098
992.250 0.000108198
1113.000 4.76352
1113.500 0.000343834
END IONS

BEGIN IONS
TITLE=File960 Spectrum12 scans: 709
PEPMASS=585.21820 65800.86719
CHARGE=2+
RTINSECONDS=1080
SCANS=709
165.167 3.60303
165.750 0.00028684
259.833 1.92279
260.333 0.000172532
298.750 1.14279
309.250 2.25152
309.833 0.00014554
317.417 2.01574
318.000 0.000102797
324.917 1.7355
325.500 0.000107253
327.333 1.95447
327.833 0.000172262
342.167 0.719445
342.917 2.17935
343.500 0.000128387
346.167 2.64149
346.667 0.000210826
362.083 1.57509
362.583 0.000147627
372.083 1.87641
372.583 0.000119268
385.083 1.30662
408.083 2.93592
408.667 0.000166359
415.583 2.21299
416.167 0.00016219
436.167 2.84155
436.667 0.00020346
438.000 1.7569
438.583 0.00015224
440.333 1.64202
440.833 0.000123406
459.167 2.62346
459.667 0.000212442
460.000 0.593844
469.167 2.43442
469.667 0.000149046
482.917 3.60933
483.250 0.745511
486.000 3.32588
486.500 2.20965
487.083 0.000156067
497.167 1.23592
497.667 9.87608E-05
499.000 2.59667
499.500 0.000220741
501.417 3.17706
502.000 0.000168723
504.083 1.4074
505.417 1.03655
505.750 3.65601
506.250 0.000214065
512.083 4.21684
512.667 0.000290734
514.083 4.9381
514.667 0.000442847
519.083 2.42452
519.583 0.000130234
520.167 2.55271
520.750 0.000152382
521.167 0.588033
526.167 2.0424
526.667 0.000172642
528.083 6.8212
528.667 0.000344262
529.250 2.94753
529.833 0.000256166
530.917 5.25244
531.417 0.000421449
535.583 2.67097
536.083 0.000187478
537.917 4.08791
538.500 0.000252371
540.333 0.901648
540.750 3.01843
541.250 0.000210319
543.250 1.27993
545.917 1.45333
548.750 8.35579
549.333 0.569741
558.083 1.46715
558.667 0.000127989
561.917 1.23895
563.667 6.66635
564.250 0.000468272
565.250 9.47844
565.833 3.32797
566.417 4.46533
566.583 3.65594
567.000 2.65975
567.333 7.14653
567.667 0.915368
568.000 8.51801
568.667 0.000359136
569.250 1.86427
569.750 0.000126429
570.083 7.79994
570.583 0.000916713
575.750 2.85206
576.167 6.8187
576.750 0.000402421
577.250 1.6315
577.750 0.00011175
615.167 6.04937
615.750 0.000340448
647.917 1.06828
648.083 1.72897
648.583 5.3978
648.750 4.52353
666.083 3.22486
666.583 0.000240324
723.667 3.16021
724.250 0.000279583
810.583 1.98179
811.083 0.000150691
828.833 4.12598
829.417 0.000227058
972.333 3.40865
972.583 7.89328
973.000 3.72107
973.583 0.000199284
1132.000 1.48867
END IONS

BEGIN IONS
TITLE=File960 Spectrum14 scans: 885
PEPMASS=613.79144 14001.20020
CHARGE=2+
RTINSECONDS=1350
SCANS=885
201.167 2.77965
207.000 3.9241
221.000 1.61977
234.917 1.65758
252.917 2.69538
273.167 0.860657
273.917 0.503864
285.917 1.04224
289.083 5.68751
289.250 5.22738
296.167 3.12872
302.750 1.57867
303.833 1.74664
325.000 3.50502
343.000 2.09247
356.000 0.738506
357.083 2.40401
374.000 0.78382
378.667 2.82011
381.167 0.74726
388.333 4.36855
399.167 2.73922
411.000 0.770089
426.583 1.24859
434.333 4.01771
444.667 6.31575
445.250 0.000658554
445.583 0.812237
459.750 0.642322
474.417 1.25173
475.333 5.80265
475.500 5.54688
476.167 5.60423
478.917 3.28332
479.167 2.82287
484.417 1.3234
487.667 25.0454
488.167 7.70185
488.917 4.67633
491.167 1.79306
492.833 1.63493
496.333 2.67992
497.000 1.98067
497.250 2.55475
498.167 2.11394
501.000 3.9306
503.750 3.23792
505.000 3.33793
506.083 2.06089
508.083 1.26441
509.333 1.73808
510.250 5.37257
510.917 2.54914
514.917 1.69813
515.417 1.44689
518.833 7.35633
520.917 2.45572
525.083 1.22898
525.667 3.19177
532.083 4.93858
533.667 1.63681
534.417 2.38576
537.083 2.11424
541.833 0.830489
549.083 4.07661
550.000 0.86078
550.167 1.00836
550.833 4.90969
552.417 1.82222
554.583 6.93284
555.167 0.000471687
559.250 3.27432
565.083 5.54956
567.583 1.07865
569.167 2.06078
569.583 1.26944
570.250 2.02702
570.500 2.61606
575.083 1.45678
576.250 5.61311
576.417 3.73396
576.750 4.12934
577.250 1.06407
577.583 1.52724
577.833 1.48255
578.500 6.2857
579.167 5.14293
580.167 4.19074
584.333 3.05436
585.500 2.31839
586.583 5.51051
587.167 0.000483988
587.917 1.12426
594.417 2.91974
594.917 2.22331
595.250 1.59486
595.667 7.73428
595.833 6.95891
596.167 9.93751
596.500 6.32051
596.917 4.33619
597.583 1.57039
598.917 4.78328
604.167 2.61303
604.417 1.11673
605.000 44.0305
605.667 6.87648
634.167 2.46885
644.167 3.20697
651.083 2.38625
689.583 3.01846
689.917 3.81848
690.083 8.27308
690.500 2.95928
691.417 4.42032
691.667 1.68139
709.000 1.40821
718.083 3.23695
734.167 4.21753
734.417 5.76305
735.333 10.0814
735.500 5.4673
744.833 1.03105
752.167 0.674516
767.167 1.62814
786.250 2.24862
792.167 1.05736
792.667 1.04204
839.167 0.695599
888.417 3.70429
889.333 1.7717
902.583 0.840139
905.667 4.20844
906.417 3.0951
907.417 2.11581
921.417 3.73743
922.250 4.19988
922.500 4.71465
938.333 4.81946
939.333 2.70735
954.167 5.15107
954.667 0.000452679
975.167 1.55337
975.750 12.5638
976.333 0.00075993
981.750 3.77637
992.667 1.32994
1018.000 2.38799
1079.250 3.00936
1079.417 3.52322
1080.333 1.28585
1187.750 2.37023
END IONS

BEGIN IONS
TITLE=File960 Spectrum15 scans: 922
PEPMASS=550.95697 13451.52246
CHARGE=3+
RTINSECONDS=1406
SCANS=922
159.167 1.65414
167.417 1.48221
167.750 1.41237
171.667 2.63608
174.833 0.731182
194.083 1.50168
194.833 0.543233
196.917 0.993194
214.417 1.36236
226.417 4.1651
226.917 0.000291009
228.917 6.12052
229.417 0.000437636
230.333 2.58734
235.083 1.20732
236.667 1.10145
245.083 1.27342
253.000 1.25147
272.333 2.18732
273.250 0.883146
277.083 1.53662
277.917 3.70452
278.167 2.35821
282.083 3.10995
286.917 2.24161
294.833 1.53833
305.000 2.46265
306.167 1.83111
310.417 3.28291
311.000 0.000278462
314.750 5.04
315.333 0.000395073
322.167 4.39601
322.667 0.000376821
325.000 2.31162
335.083 2.01065
335.750 4.614
338.667 8.71457
339.250 0.000469624
341.917 0.681128
344.000 1.22281
344.250 5.78822
344.833 0.000394575
347.000 2.56509
349.500 2.64552
350.167 6.25219
350.667 0.000462272
353.917 0.534063
357.083 4.96478
366.083 1.29545
369.917 4.79801
370.500 0.000335552
371.167 1.4383
373.167 0.797413
377.917 1.38364
379.667 0.82412
381.000 1.37686
381.250 4.56684
381.750 0.000267265
392.250 1.27682
400.500 3.82269
400.750 3.67461
401.083 1.85674
404.250 3.45
404.833 0.000240662
408.083 5.73189
408.833 4.69044
409.250 2.84665
409.750 13.9394
410.417 1.77259
414.750 7.41554
415.083 2.25848
416.167 4.42459
416.667 0.000391104
416.917 2.80601
417.250 7.02655
417.583 4.33645
420.750 0.978171
421.250 3.3881
423.250 0.675211
429.000 0.900017
433.083 1.69628
433.833 5.99259
434.083 5.02652
434.917 4.95317
435.417 0.000311947
435.667 5.12904
436.417 1.59968
436.833 1.126
441.917 6.31647
442.500 3.25754
443.500 2.15117
444.750 2.98515
449.667 2.24802
449.833 3.00136
451.917 2.81914
453.000 3.27992
453.417 1.8028
455.000 4.1023
456.500 3.66641
457.167 0.713365
458.167 7.37264
458.417 8.01065
458.917 0.000586425
459.833 1.11555
460.833 0.813876
461.833 3.89767
462.333 4.08951
462.667 1.0073
463.333 3.26952
464.000 0.985502
465.250 1.93888
465.917 4.45291
466.583 4.99942
466.750 4.18984
467.167 1.54785
467.917 0.635668
468.167 4.34344
468.750 2.18854
469.833 1.62161
470.250 3.77093
470.833 0.000263173
473.583 1.05645
473.750 1.67947
476.083 1.95514
477.250 1.9193
478.083 3.94671
478.583 0.00029792
479.083 1.95778
480.500 2.5271
484.417 3.76711
484.667 7.37726
485.250 0.000410633
485.917 6.00183
486.167 1.91198
486.667 1.73149
486.917 6.01782
487.750 6.40221
488.000 5.46785
488.833 0.700386
489.083 6.29746
489.333 1.35139
490.083 2.80023
490.333 0.898532
491.167 2.5692
492.583 3.84402
494.667 0.627521
497.417 3.45422
498.417 8.49609
499.083 5.53294
499.583 0.000404126
500.000 7.51259
500.250 6.5788
500.750 0.00039158
501.750 3.80876
502.250 6.90859
502.833 1.7821
504.000 8.25761
504.417 2.37403
504.833 2.64671
505.083 10.762
505.667 0.00062547
506.000 2.47425
506.250 2.8454
506.750 3.44125
507.000 2.90872
507.417 3.92526
507.750 7.76892
508.333 0.000428139
508.583 2.56401
509.083 4.45908
509.833 1.40161
510.083 2.88712
511.417 3.4696
513.500 3.91207
514.000 5.25919
514.667 3.55087
515.000 3.05685
515.167 3.18357
515.333 3.15171
516.000 3.20101
516.583 0.000240772
518.667 5.12409
519.333 3.90742
519.667 7.91758
520.250 0.000470734
520.667 8.42934
521.250 0.00060886
521.917 5.47211
522.417 3.66723
523.167 1.34631
523.583 4.08801
524.167 0.00025772
524.417 4.68508
524.917 0.000242791
527.917 0.801637
528.083 2.12884
528.417 4.0162
529.000 11.6417
529.583 0.000618524
530.500 0.888819
530.750 4.7436
531.500 5.64713
531.917 2.19114
532.167 4.22715
532.417 6.95767
532.667 4.32614
533.333 9.61286
533.667 9.93532
534.083 24.0607
534.917 5.99672
535.417 0.000428105
535.917 5.74268
536.500 0.000296917
536.917 2.87255
537.917 2.94081
539.167 0.768655
539.583 6.24165
539.833 12.0691
540.250 0.637259
541.000 7.82614
541.500 0.929254
542.083 3.43054
542.333 9.31926
542.833 9.26663
543.333 3.84645
543.917 0.000265179
547.667 3.46474
548.250 0.000248832
550.500 3.03095
551.000 0.000288062
557.917 7.2221
558.500 0.00049398
559.167 0.610047
572.167 0.594168
574.333 8.07622
574.750 3.36165
575.250 0.000281165
580.917 1.57046
591.500 14.7876
592.083 4.11651
592.583 2.15503
601.333 2.92696
603.083 1.37609
605.000 0.793881
605.333 5.28553
605.917 0.000317353
606.250 8.27284
606.750 0.000574647
609.750 0.986937
610.667 3.55596
611.250 0.000274285
639.083 1.70761
639.417 8.96308
640.000 0.000448601
647.833 11.3772
648.500 10.9538
649.000 0.000883213
657.083 5.26147
657.667 0.000486749
664.167 1.63171
670.083 2.14714
673.000 2.1394
702.250 5.39195
702.667 3.46018
703.000 2.41231
703.417 8.86431
704.250 3.19539
711.667 2.73228
712.083 5.4613
712.583 0.000289286
712.917 2.33147
717.833 4.48631
718.250 2.852
719.250 18.1709
719.417 15.5736
720.000 0.000370177
720.583 1.41742
722.083 0.485633
723.333 4.13213
723.917 0.000251171
729.500 1.39441
730.000 2.4945
730.833 1.07282
740.917 7.29985
741.500 0.00052747
743.833 5.71712
744.333 0.000412586
752.667 3.82937
753.000 3.07169
753.583 0.000248085
761.833 2.64458
768.167 1.42156
768.500 5.57833
769.167 6.05894
769.750 0.00034373
770.167 4.31639
783.167 2.3499
788.583 0.565901
799.250 1.70854
801.167 1.96057
802.417 0.778173
816.250 4.53342
816.750 0.000312786
817.250 2.20679
818.333 9.72471
818.833 5.38238
819.250 5.31692
819.667 2.41796
833.500 0.377413
880.750 2.41261
884.500 4.52981
885.000 0.00025316
898.250 6.41048
898.750 0.000301925
915.167 3.56735
923.833 5.00522
924.333 0.000298762
932.583 1.46944
946.667 0.839991
947.250 2.6899
947.667 2.95372
948.333 1.33932
984.333 0.495146
1016.333 4.31921
1061.083 2.16898
1090.667 1.56304
1201.167 5.61673
1201.667 0.000433847
1218.833 5.58985
1219.417 0.000273246
END IONS

BEGIN IONS
TITLE=File960 Spectrum16 scans: 930
PEPMASS=472.26953 14515.03027
CHARGE=2+
RTINSECONDS=1417
SCANS=930
142.000 2.09049
145.917 1.37602
156.917 1.71887
157.917 3.53117
158.500 0.000188822
166.833 0.925874
168.083 2.03923
175.000 5.74877
175.583 0.0003071
177.917 0.971862
178.083 1.0048
203.083 1.35222
205.000 1.38433
212.333 1.14863
216.000 0.922344
222.750 4.89972
223.333 0.00033
228.667 3.16676
229.000 2.25369
232.167 0.98404
238.833 0.97249
252.250 2.54806
255.083 3.21509
255.667 0.000204558
256.000 3.82548
256.500 0.000309067
256.917 2.4301
257.167 2.80151
257.667 0.000245684
262.250 3.79415
262.750 0.000298091
269.917 4.70106
270.500 0.000235354
271.000 5.79034
271.583 0.000348341
273.083 1.73666
294.000 5.61167
294.250 1.58472
307.083 1.60452
307.583 5.79456
308.167 0.000323744
316.167 1.30063
318.000 2.69913
320.167 2.99244
334.750 3.68479
335.333 0.000220872
335.833 1.1662
340.000 0.6077
340.167 1.84534
341.583 2.54621
342.083 0.000219469
343.083 3.92813
343.667 0.000207812
350.083 5.75632
350.667 0.000332429
355.000 10.0684
355.583 0.000718631
360.000 2.5337
360.500 0.000208435
361.417 3.44112
362.000 0.000235861
365.000 3.42173
365.583 2.60816
366.167 0.000217551
367.917 3.64997
368.417 0.000290674
370.167 6.81238
370.750 0.740569
371.083 0.766919
372.000 4.38048
372.500 0.000227612
373.750 1.92159
375.000 6.28358
375.500 0.000434017
379.250 3.66735
379.583 6.65855
380.167 2.99059
380.500 3.4815
381.083 1.13222
382.000 3.08864
382.417 2.49453
382.917 0.000208334
387.083 1.72187
387.750 4.89497
388.417 2.2315
393.333 1.14195
395.417 1.49255
396.083 1.14124
396.417 3.15083
396.583 4.23078
397.167 0.000351771
397.750 9.25835
398.083 1.13725
399.000 4.51458
399.167 10.8862
400.500 5.08052
401.000 0.000299367
407.583 3.84707
408.083 0.000243812
408.833 5.62073
409.083 1.9018
410.917 5.0254
411.500 0.000286863
413.833 4.17571
414.417 0.000291534
415.917 2.76095
416.167 3.13971
416.417 4.30118
416.750 5.93453
417.333 8.02529
417.917 5.3411
418.417 2.77309
419.000 3.25553
419.583 0.000231557
419.917 2.0714
421.750 3.47835
422.083 1.91727
422.833 1.16968
424.083 2.47422
424.583 0.000189614
426.167 3.42792
426.750 0.000214921
427.000 2.80922
427.250 3.67331
427.667 7.25681
427.917 8.51171
428.583 4.4353
429.083 0.580788
429.667 3.6548
430.167 0.00025852
430.500 6.08952
431.083 0.000429434
431.750 3.9563
432.250 0.000196798
433.750 1.00011
434.333 1.12595
435.250 1.53582
435.583 11.506
435.833 12.5812
436.417 0.000887409
437.000 4.95148
437.500 0.000402492
438.667 1.3637
440.583 3.55252
440.917 7.16405
441.500 0.000484343
442.000 1.08332
443.083 2.47432
444.250 6.59318
444.833 0.000363506
449.250 12.2848
449.667 7.77345
450.167 5.09051
450.750 4.56568
451.333 3.02862
451.833 0.000214795
453.167 3.81146
453.667 7.78338
454.000 8.86964
454.167 9.21834
454.333 10.4569
455.250 9.13272
455.833 4.00402
456.000 1.65571
456.417 4.97989
456.750 4.33899
461.250 1.2392
462.083 2.80623
462.583 9.16839
463.000 6.26098
463.250 8.06168
463.500 7.46109
463.750 18.3837
464.333 7.11939
464.667 8.28111
465.250 0.000680894
473.000 3.28822
473.500 0.000265827
480.167 0.743108
482.583 3.64293
483.167 0.000325506
493.083 6.16119
493.667 0.000354268
500.083 1.39866
500.500 5.28868
501.083 0.000300668
507.917 5.15734
508.417 0.000432367
511.167 2.90283
511.667 0.000246644
528.000 3.40625
528.333 8.60598
529.000 0.000380726
545.000 6.47486
545.333 9.24566
546.000 4.02493
546.583 0.000196612
590.333 2.62656
590.917 0.000225204
613.250 3.63014
613.833 0.00029418
620.583 3.0408
621.083 0.000268932
622.667 2.56816
628.500 0.744057
630.417 2.71752
630.917 0.00023309
634.833 2.90642
635.417 0.000236991
639.250 2.26613
655.917 1.92506
656.250 5.18968
656.583 8.89306
657.167 0.000434879
657.417 2.76139
658.167 2.8587
658.667 0.000206556
674.167 0.93022
674.417 1.93763
724.000 1.17629
724.417 0.844958
741.250 0.781179
742.250 3.94451
742.750 0.000283795
751.417 0.862238
752.500 3.19008
753.083 0.000185821
753.667 3.34701
754.250 0.000269402
769.083 0.961785
769.417 14.6645
769.583 15.6719
770.583 0.933719
770.750 2.85022
771.000 0.758353
786.917 3.42911
787.250 3.10801
787.750 0.000232337
788.500 3.15019
788.750 6.6278
789.250 0.000505601
800.750 1.73069
820.417 1.13812
869.500 0.381788
885.167 1.67222
885.417 0.994186
END IONS

BEGIN IONS
TITLE=File960 Spectrum17 scans: 945
PEPMASS=462.23251 13700.32129
CHARGE=2+
RTINSECONDS=1438
SCANS=945
133.333 1.22626
137.833 0.934371
146.917 2.15674
155.000 1.06426
157.917 1.22167
166.167 1.53498
168.917 1.19742
169.917 0.942674
183.750 1.07314
185.000 1.78843
196.083 1.07636
197.083 2.89552
198.167 1.68869
198.750 1.18035
199.083 2.35094
213.417 2.17613
215.833 3.54901
216.083 9.8983
216.917 2.39265
221.917 1.88632
230.000 1.56431
231.083 1.31314
236.750 1.61069
242.083 0.602822
243.167 0.729526
246.000 3.40646
249.000 4.20052
253.917 2.11356
260.083 0.776764
268.000 0.687567
278.750 1.42473
282.833 0.56021
284.833 2.63123
288.000 1.10456
289.000 1.37636
293.250 4.61564
297.167 1.45798
298.167 1.2268
303.750 1.95761
305.000 5.40495
307.000 4.93524
308.833 0.70481
310.083 1.12732
314.083 1.90712
314.667 2.32506
316.000 1.24266
316.250 0.694924
319.750 0.697933
325.000 2.08842
326.833 2.09025
329.750 2.5888
332.000 0.732839
332.833 0.53608
334.333 2.4064
339.833 1.08165
342.167 1.09234
342.667 1.77074
344.833 4.13287
347.250 1.55332
347.667 1.57008
348.083 2.97303
351.167 0.620407
353.750 2.84538
354.750 2.74339
354.917 3.19508
355.833 1.37242
356.000 3.81765
356.167 6.04638
360.333 3.46027
361.167 1.80355
362.750 1.34491
362.917 0.89395
364.083 1.71535
365.000 1.63596
366.500 0.596916
367.833 0.698562
368.917 4.40617
370.083 1.66406
371.750 2.59627
373.167 1.82224
374.083 1.08339
375.083 1.88931
376.250 4.24139
377.583 8.35246
379.083 0.905798
379.417 1.15812
380.083 3.60754
381.417 0.799266
382.000 6.77909
382.500 1.58929
384.167 1.97918
387.917 3.86816
389.667 0.835561
390.083 0.821096
394.000 1.08132
395.083 0.534947
396.167 1.2871
397.417 3.03432
398.917 2.22752
400.250 2.28086
400.583 1.434
400.917 2.12086
402.500 5.38415
405.083 7.75096
405.250 10.5445
406.583 4.10255
407.250 2.76617
407.833 1.65048
409.167 1.96525
414.333 3.57476
414.583 2.59411
415.083 5.27304
416.250 1.42258
417.083 9.15283
417.333 3.50131
417.917 2.51112
418.167 4.67402
418.833 1.7294
419.167 3.41054
423.333 2.02982
423.917 5.40562
424.583 3.27082
425.750 2.06685
426.167 5.81356
427.250 3.32264
428.833 4.33027
429.583 5.84353
430.333 4.04796
431.000 6.06994
432.667 22.7072
433.000 1.35859
433.250 4.34523
433.917 2.88233
434.250 10.0994
435.083 5.44125
435.333 2.09888
436.250 5.14136
437.250 2.71428
437.500 4.25751
439.083 7.78308
440.667 2.10158
442.917 7.42911
443.167 11.7594
443.417 8.00717
443.750 5.845
444.000 6.64682
444.167 6.14798
444.750 13.7292
445.167 8.54862
445.417 2.90344
452.250 4.14501
452.917 21.6839
453.167 80.4725
453.417 78.1309
453.750 68.6474
454.083 20.3069
454.250 19.4327
454.750 1.78733
455.333 1.38663
460.667 1.19999
460.917 0.780382
495.167 7.76737
495.583 4.03742
496.000 2.63258
499.083 0.933056
503.583 3.48926
561.833 0.904674
566.833 0.423599
572.583 1.1279
588.417 3.4273
593.917 3.56681
594.250 2.28097
618.083 2.5998
643.583 1.61068
657.250 0.602958
686.083 1.48458
692.250 0.604902
694.917 2.41426
708.417 15.9144
709.167 1.59938
709.333 2.18041
709.667 1.67925
735.333 1.0496
743.000 2.98969
743.250 4.52813
755.417 5.93633
760.917 1.52957
761.667 1.63993
776.917 2.2085
819.333 8.11607
819.583 5.61581
820.333 2.09817
902.583 1.32742
END IONS

BEGIN IONS
TITLE=File960 Spectrum18 scans: 961
PEPMASS=477.75363 18172.22266
CHARGE=2+
RTINSECONDS=1461
SCANS=961
148.083 1.03826
154.083 0.724298
158.917 5.51669
159.250 2.97852
169.000 1.31599
175.250 4.081
182.833 0.995343
184.000 3.21292
186.750 0.888502
187.083 8.31325
187.333 8.62224
187.833 0.000594171
195.167 0.797005
198.917 0.644955
213.250 0.931128
234.000 0.735897
241.417 1.76394
241.750 1.08743
244.333 3.32315
260.083 1.03892
261.667 5.17461
262.000 0.741545
262.250 1.31686
263.083 0.771616
266.167 1.42071
270.167 2.02625
277.750 5.23175
278.083 5.91308
287.000 0.63083
288.167 5.06866
288.417 9.50737
289.000 0.000468597
292.000 3.5717
300.583 2.9444
302.083 3.37745
312.167 4.95247
313.083 1.36097
315.250 0.493471
327.250 1.59815
330.083 3.94047
330.250 3.91647
332.000 1.94535
333.167 4.0539
334.083 0.889351
335.000 5.72395
337.083 1.51672
344.917 2.2488
348.000 0.96527
349.583 2.22183
349.917 1.86122
351.250 8.36849
353.000 0.778218
357.833 0.854548
361.167 0.736702
361.750 2.33778
363.917 1.59434
365.083 0.723603
367.333 0.815742
373.083 1.53951
375.250 0.732087
375.667 5.34377
375.917 7.25452
376.250 4.01049
377.167 4.85435
377.833 0.842465
378.250 3.05328
379.167 0.577033
380.167 3.68964
383.250 3.77771
384.667 45.4328
385.250 16.8164
385.750 1.23714
386.417 1.37868
388.167 4.03921
388.500 1.55482
391.333 3.2413
391.750 14.7367
392.333 0.000968789
392.750 2.48119
395.083 5.66052
395.667 1.84241
395.833 1.52012
401.167 6.27363
402.750 2.23258
406.083 5.01252
413.583 3.71725
414.667 2.40694
415.167 0.960513
417.250 5.57138
419.000 1.89299
421.083 3.08044
422.417 5.94954
424.750 1.9173
426.667 1.28998
426.917 1.81637
429.083 5.08168
430.917 0.957209
431.417 1.75604
431.917 5.83078
432.167 2.85949
433.333 2.88039
433.833 3.14576
434.333 0.48734
434.750 5.79424
437.000 3.31185
439.667 0.690958
440.667 0.536444
440.917 3.01981
441.417 0.570865
442.167 3.98371
443.417 1.42223
447.083 6.60526
447.250 6.27002
448.083 1.28854
449.833 2.22573
451.000 2.03122
454.250 4.19075
455.000 2.74151
455.667 2.46752
456.167 2.97013
458.667 5.20544
458.917 5.42938
459.167 6.32717
459.417 10.4303
459.750 14.7167
460.083 10.8495
461.000 6.79017
461.333 3.68175
461.500 3.02005
462.000 11.1575
462.583 0.0010446
463.083 6.0792
463.583 0.000507411
468.083 13.3885
468.750 25.2262
469.250 9.51237
469.667 0.61676
480.917 1.13844
487.500 1.43539
501.250 0.980275
502.250 4.67156
510.417 0.716676
538.250 1.5911
554.417 12.2151
555.000 0.000768564
555.250 4.07863
568.000 1.56904
651.250 1.83648
666.917 2.01892
667.250 12.2219
668.167 3.17608
669.167 11.7918
669.417 8.80774
669.833 0.887552
670.167 8.35125
670.500 3.3562
694.083 2.21341
708.250 0.966218
718.500 2.18027
725.417 2.78426
750.167 1.71318
755.583 2.28351
761.750 1.4162
767.917 5.29284
768.250 16.2371
768.417 18.9732
768.750 7.33302
769.083 10.1966
769.667 1.83205
780.417 6.11812
784.167 1.00664
801.000 3.03117
END IONS

BEGIN IONS
TITLE=File960 Spectrum19 scans: 966
PEPMASS=498.27432 15415.91699
CHARGE=2+
RTINSECONDS=1468
SCANS=966
154.917 1.80667
160.250 3.43853
168.917 0.759193
175.000 2.35017
195.833 4.88016
199.000 9.00708
199.500 4.59723
200.083 2.15189
209.083 4.31438
213.333 5.67813
213.833 0.000394437
226.917 7.26185
227.917 3.91544
238.000 1.91711
242.000 1.43013
252.833 1.72647
255.000 0.677094
258.000 1.1857
267.083 3.40697
279.500 2.72965
282.833 2.01319
288.083 6.90613
288.750 0.000382601
298.250 0.780938
304.250 1.92842
309.667 1.73737
312.167 2.59446
316.750 0.787892
320.917 1.66858
322.000 1.63984
327.250 1.18161
329.167 1.22964
336.417 0.719799
338.167 2.02564
342.083 3.55049
342.333 0.502144
342.833 0.813291
347.667 4.30772
348.083 1.82147
350.750 2.11591
354.583 2.99586
355.000 2.50053
357.583 1.23242
360.917 2.22618
362.333 3.24946
362.583 0.538482
365.167 1.53317
366.250 0.936874
367.750 3.8483
370.167 1.56795
374.083 3.53208
377.667 5.07837
380.250 0.748901
381.000 1.16609
382.667 2.4404
384.250 2.26422
385.083 7.33217
385.250 13.6217
385.833 0.000822951
386.417 2.38974
389.000 1.9309
392.000 0.687766
392.917 8.50481
393.250 1.04071
406.917 2.32115
408.000 3.78007
410.250 1.52447
411.667 3.28239
417.417 0.501868
420.833 0.530596
422.750 2.12834
423.583 3.98198
424.000 2.75657
424.333 3.46259
425.750 2.22417
431.250 3.54128
431.583 1.85416
432.667 2.01765
432.917 2.46049
433.083 3.68459
435.250 0.561693
435.750 1.2146
436.167 0.626719
437.417 1.38724
438.667 1.4331
439.333 3.55033
440.333 2.15063
441.667 3.68226
442.167 3.17323
442.417 2.91817
449.917 3.30087
451.000 2.65654
451.333 1.39209
452.083 1.8107
453.333 3.993
453.833 2.51201
454.083 8.65593
455.000 3.27702
459.750 3.83329
460.833 0.962798
461.167 1.96231
461.750 8.29704
462.333 1.70087
465.000 1.27584
466.583 2.70383
468.167 5.24003
468.750 0.000535752
471.083 0.565609
475.000 0.920108
476.250 4.50665
479.333 7.22466
479.917 22.44
480.167 15.2115
480.750 8.02221
481.167 5.60031
482.083 6.30801
483.500 9.74004
484.083 0.000740331
488.250 3.05125
488.583 7.37808
488.750 9.71867
489.250 15.5598
490.083 2.01969
498.250 3.70764
508.167 0.665968
520.500 3.29702
525.083 2.098
554.917 2.02765
561.167 4.52818
561.667 0.000409548
579.667 3.85082
589.750 7.43577
590.333 0.000512598
592.417 6.76812
593.000 0.00061827
612.250 2.31538
615.917 3.74845
630.167 3.0015
634.750 1.79143
645.833 8.20627
646.417 0.000907127
654.583 7.63409
655.333 3.00894
675.333 2.13426
685.167 2.15733
693.250 3.03901
699.167 0.588907
700.750 6.35071
701.333 0.000380902
738.167 1.0896
749.250 3.26865
750.750 1.42727
751.500 3.88672
752.250 4.67621
755.583 2.62118
768.500 3.90651
768.750 8.08005
769.250 32.7679
769.500 37.7919
769.833 8.71577
770.167 13.2192
770.417 18.812
771.000 1.47282
772.917 2.15054
773.167 3.15403
796.417 5.5314
802.333 1.81805
849.333 4.14267
850.500 1.61884
867.250 0.656399
867.500 4.88536
868.833 3.26456
882.000 2.90076
882.500 2.2205
883.250 5.88691
884.250 1.4788
889.667 0.555143
893.667 2.01532
897.250 1.80827
END IONS

BEGIN IONS
TITLE=File960 Spectrum20 scans: 969
PEPMASS=536.79089 13505.79688
CHARGE=2+
RTINSECONDS=1471
SCANS=969
183.917 3.52138
184.417 0.746001
185.000 7.05247
185.167 4.09833
185.667 5.18459
199.167 1.38014
212.167 1.34352
212.833 5.88827
213.083 7.51736
213.667 0.00046518
215.167 1.46514
225.750 1.44743
227.000 1.48474
232.167 5.4108
253.167 2.10128
257.000 0.532469
260.167 4.32321
263.083 2.95572
264.083 0.688138
264.667 1.37447
266.917 2.21072
271.833 6.11836
272.417 0.000574831
273.167 0.989162
275.167 1.27704
280.667 0.964959
281.000 0.854407
282.250 1.02632
288.083 0.844838
289.000 5.24334
289.333 3.31963
290.167 3.59267
292.167 2.58003
296.167 0.900301
297.000 0.627054
300.917 2.68066
303.083 9.71607
303.667 0.000541556
306.000 1.17035
314.000 6.98834
314.583 0.00053555
325.250 1.10938
325.750 2.0015
326.000 1.68058
339.167 2.30865
350.000 4.38557
352.000 1.23106
357.333 1.37909
360.167 1.76016
360.333 1.57003
362.333 3.6967
365.167 2.74667
371.083 0.789433
371.417 3.84917
372.500 0.864425
374.083 1.28191
375.000 3.61768
375.917 5.82262
384.250 3.29353
386.917 3.10823
389.917 5.69474
398.333 0.919702
399.167 1.68387
399.583 5.31081
400.083 2.53432
402.000 2.29351
406.000 1.67431
414.000 2.09668
414.583 4.30255
417.250 11.757
417.917 0.000514916
418.333 3.66458
419.917 2.46683
421.833 2.19628
422.417 4.35136
426.667 1.3337
427.083 2.62369
427.417 4.83669
430.583 23.7155
431.250 12.5246
431.833 0.465076
432.333 2.67282
434.167 1.8534
434.917 2.14868
436.083 1.88531
438.167 3.01379
439.167 0.532456
445.667 0.655952
446.083 1.62465
450.083 1.17203
453.000 1.12228
453.333 1.75001
454.750 1.62082
455.917 0.709063
456.667 0.354075
457.083 5.41151
457.583 0.000486301
461.250 5.81107
462.167 5.69082
462.667 0.000458807
464.083 5.5784
464.583 0.000425758
465.000 2.61218
468.333 4.96825
469.417 1.52285
471.583 2.61856
471.917 4.54197
472.500 0.000398188
472.833 8.05796
473.583 2.27519
475.083 1.48407
476.667 4.7609
477.000 4.44832
477.250 1.65141
478.333 1.41115
478.583 2.03385
478.833 5.09697
480.083 1.40785
480.333 0.596207
482.917 3.17622
485.417 1.84071
486.667 5.64921
487.167 0.000410017
487.667 10.7811
488.250 0.000895025
489.917 1.3698
490.583 2.74541
491.583 2.68403
492.000 1.6298
492.500 2.70558
493.583 1.78626
493.833 2.79894
496.917 2.20955
498.167 3.5691
499.667 0.661546
500.500 8.95416
501.167 4.7286
502.500 1.29485
503.083 11.3199
503.583 0.000910561
504.167 2.50338
504.917 2.74456
505.833 0.607804
506.167 5.41115
507.750 2.86895
508.917 4.35734
513.167 1.16155
513.500 6.42023
513.750 3.73769
514.000 3.6261
516.917 0.525243
517.583 7.26961
517.833 12.4062
518.250 1.35127
518.500 6.59695
518.833 19.2177
519.167 23.106
519.667 18.5214
520.333 11.7807
521.000 6.30674
521.250 1.31213
521.583 5.54403
521.750 10.0623
522.333 0.000589939
522.833 0.559167
523.250 4.53722
526.833 2.69918
527.083 1.8637
527.667 17.1797
527.833 22.6745
528.250 10.7816
528.500 7.97573
528.750 7.45761
529.333 0.00047223
556.167 5.84942
556.667 0.000476372
560.333 1.18814
563.250 3.42116
570.333 4.43458
592.417 1.9479
599.000 1.29119
599.500 3.89816
617.167 0.690305
626.333 7.62559
626.833 0.000575122
639.000 3.9082
646.083 10.5351
646.333 17.1659
646.917 4.45652
647.333 1.738
647.583 12.7633
648.083 0.00128029
656.167 2.79168
656.333 3.07978
657.000 1.11924
662.417 1.8953
691.417 1.75149
697.333 1.12209
714.250 2.33547
714.417 2.74082
715.750 2.74027
717.583 2.81717
730.167 4.21327
747.250 23.0789
747.917 6.86314
748.167 3.5986
748.333 5.29017
784.167 1.8941
798.583 5.39473
799.167 0.000566337
801.083 2.65802
805.667 0.786028
811.667 0.869282
816.250 3.55689
828.500 4.6003
842.667 2.57489
843.250 2.43091
843.417 4.29344
844.333 2.4777
846.167 2.26073
847.917 1.60065
859.333 1.15492
859.833 3.72723
860.333 32.1696
860.500 39.4606
860.917 8.77958
861.500 17.8911
861.833 2.60168
899.167 4.78352
899.667 5.73389
900.750 8.53687
901.333 0.000494724
914.833 4.6663
927.083 1.12595
927.333 3.25465
927.583 2.49638
928.333 8.84039
942.417 1.67934
945.083 8.66924
945.667 0.000561367
960.667 5.51559
END IONS

BEGIN IONS
TITLE=File960 Spectrum21 scans: 978
PEPMASS=585.26654 14842.59863
CHARGE=3+
RTINSECONDS=1484
SCANS=978
175.417 5.78189
204.083 2.48951
217.083 2.00523
226.083 1.60746
227.000 2.2462
237.000 3.51087
239.333 0.546455
243.417 2.0487
243.917 6.32265
244.333 1.22611
259.667 1.52258
268.250 4.02863
271.833 0.575657
285.083 3.2242
287.000 2.84153
301.000 2.88371
301.167 4.04843
302.917 2.21511
309.667 2.66348
311.167 2.60189
318.250 1.378
325.000 4.02957
339.000 2.37852
348.000 3.69711
354.917 3.58606
355.583 2.32543
358.083 1.10404
366.083 1.41189
366.917 2.20497
368.833 0.759725
372.250 1.55407
373.250 1.98553
386.333 4.96696
387.000 2.55975
390.083 0.546543
397.167 5.68986
397.917 0.339241
398.167 0.762171
398.333 2.42925
399.083 3.30341
411.833 1.79089
412.167 1.31606
413.083 1.02483
413.750 1.41597
414.083 15.9253
414.667 0.000825029
415.000 7.06519
419.833 1.70926
425.167 1.00821
427.167 1.38082
427.583 0.465093
427.833 1.35675
429.333 1.78003
431.083 5.62385
434.167 2.00018
435.750 1.55156
436.917 5.00376
437.750 4.41972
438.000 0.686938
441.167 1.66214
443.500 4.29205
449.167 0.776838
452.250 1.28581
452.417 1.1445
456.917 2.48968
459.917 4.81082
468.083 7.35417
468.667 0.000774856
469.667 0.534516
470.250 3.85391
476.250 1.81105
479.250 0.853455
482.833 6.76169
483.417 0.000460381
485.083 2.46907
486.750 1.31012
488.333 1.57197
493.000 2.30534
493.833 1.62934
494.667 1.99425
495.083 1.05348
495.667 2.65835
495.917 4.78904
497.083 1.33286
499.250 2.12094
499.583 0.484582
502.167 1.90201
509.917 5.24689
511.917 4.41062
512.500 4.50649
518.167 1.06214
518.333 1.24189
519.667 2.01638
519.917 2.85016
520.333 4.32743
520.667 0.480622
521.000 4.92576
521.833 4.34155
522.917 2.92905
523.167 4.91697
523.667 0.407962
525.083 5.13389
526.083 3.1511
527.250 4.97681
531.750 0.681838
535.333 1.76682
537.667 0.858598
538.417 6.10737
539.250 3.69312
539.583 2.05568
539.833 2.18168
540.167 6.06497
540.917 1.31994
541.167 10.4395
541.500 4.85359
542.250 1.12967
542.500 2.79573
543.083 0.636941
544.333 1.31202
547.083 6.7287
547.583 0.000538375
547.917 3.91581
548.333 3.69767
548.667 0.809598
549.000 8.80772
549.667 4.32093
549.917 4.81099
550.167 2.93461
551.417 1.32563
552.833 7.76701
553.333 0.000613981
553.833 0.622972
555.917 3.2765
557.417 11.8185
557.833 2.24505
558.083 3.97646
558.833 3.14837
561.083 3.76056
562.750 6.79891
563.500 3.54709
563.833 5.69859
564.167 3.27368
564.333 1.76055
564.833 2.60065
566.000 6.50955
566.250 6.74132
566.583 3.25503
566.750 2.32162
567.083 4.47571
567.250 2.86263
567.917 11.4556
568.167 11.7469
568.667 8.16527
569.250 0.000499772
569.500 1.17625
569.750 4.36512
573.000 0.668775
573.333 1.81304
573.667 17.8459
574.083 17.8869
574.750 0.000889597
575.000 3.38264
575.167 3.69063
575.500 3.28542
576.250 9.39693
576.917 4.176
577.083 5.50944
597.333 0.647324
599.917 1.34793
603.917 0.628783
608.083 10.9715
608.583 0.000823491
611.000 4.70403
613.417 10.9832
628.500 3.92707
631.750 1.84163
638.750 5.80085
651.250 1.27356
653.917 0.549107
658.583 5.1787
659.083 0.000454498
662.000 8.05918
662.500 0.000630047
670.333 2.94112
670.500 3.91936
670.750 24.2377
670.917 24.4768
671.250 10.5469
671.833 13.6592
672.417 2.19703
682.167 1.00522
691.167 3.60521
706.000 2.78551
715.417 2.25568
726.417 1.49214
727.083 7.69651
727.917 3.38105
730.000 1.63056
745.583 0.974805
755.833 40.9378
756.417 42.5555
756.833 8.83307
757.500 2.60693
758.083 2.95469
761.167 1.3046
774.833 5.58154
775.333 0.000473131
779.000 4.65898
812.083 3.21861
824.750 2.75719
825.417 6.31305
825.917 0.000482123
836.583 1.27356
848.167 6.87417
848.750 0.000509031
879.750 3.29108
883.083 7.23744
911.000 1.45031
940.250 0.894332
951.083 2.31801
996.417 4.84236
1015.833 1.60565
1042.167 1.55346
1052.917 3.96571
1097.667 1.94746
1126.250 0.761944
END IONS

BEGIN IONS
TITLE=File960 Spectrum22 scans: 985
PEPMASS=704.83478 15150.52734
CHARGE=2+
RTINSECONDS=1493
SCANS=985
213.083 1.84065
248.917 0.98786
257.833 1.72698
262.250 2.50616
273.083 0.929792
276.250 1.47062
296.917 6.23979
298.000 3.19075
305.083 2.07201
310.333 1.0609
328.083 1.62646
332.167 1.35738
341.167 1.61926
342.000 0.78725
358.750 3.16218
359.167 1.27425
365.917 5.65519
366.417 0.000464545
375.667 2.51237
376.333 1.54852
401.917 2.52973
412.167 2.35193
423.083 3.57308
430.917 4.96673
438.250 1.96713
440.167 2.44779
444.083 2.76871
450.917 3.25679
456.083 5.78039
456.583 0.00044486
460.167 3.40134
461.333 0.504421
462.417 5.06784
466.750 5.34799
467.000 1.94757
476.167 2.68992
478.000 5.72426
478.583 0.000388541
479.333 1.87647
491.417 3.34779
493.000 4.40276
494.917 3.79062
495.333 0.662297
505.833 4.37422
506.083 1.0147
509.917 6.33668
510.417 0.000846037
514.917 2.31307
525.667 2.29492
525.833 1.96802
526.250 0.861195
527.167 3.2222
531.417 0.507543
532.500 1.64428
539.083 2.12729
540.250 1.46709
541.583 0.834003
542.167 2.67064
554.917 1.65574
557.417 1.73065
557.750 1.76308
572.250 16.6306
572.750 0.961448
573.000 5.33946
573.583 0.000404066
576.333 3.52119
580.583 5.24876
581.083 8.91027
581.417 8.1643
582.000 0.000509205
582.750 1.53606
583.083 3.88722
589.917 22.5737
590.167 10.1006
590.500 6.57169
591.083 1.10239
592.167 3.03722
600.333 1.74131
603.917 6.85678
604.417 0.000521951
606.250 4.79552
615.750 1.71757
620.083 1.70639
634.417 0.957948
641.333 2.13718
641.667 2.20298
642.750 8.08001
643.333 0.000471914
648.000 1.01899
649.500 1.91297
651.583 6.88134
651.833 3.36939
652.083 5.66324
652.417 2.10076
652.833 4.13193
653.083 5.38739
653.500 2.18729
656.000 2.17804
660.750 1.07267
661.000 4.90156
668.583 5.46394
668.833 1.47095
669.333 2.85076
670.250 7.72265
670.417 5.22501
671.167 2.49778
671.583 7.84942
672.167 0.000390451
672.500 4.59276
673.833 1.62894
677.833 5.19391
678.250 6.83763
682.000 8.26769
682.583 0.000449711
685.667 1.44295
685.917 2.88878
686.167 3.492
686.667 7.62646
687.000 8.0149
687.250 7.43114
687.917 0.000439986
688.917 4.91647
693.833 1.3241
694.833 2.36028
695.583 6.4335
695.833 9.73421
696.250 11.813
696.500 4.93524
696.917 3.56141
697.167 0.894711
721.000 3.21306
738.833 3.8224
739.000 3.26692
739.417 17.9525
740.083 1.09938
740.333 2.82479
740.667 4.2465
757.167 2.91283
772.500 6.07384
783.833 1.51567
786.667 0.606968
789.417 2.28914
827.833 2.56043
835.250 4.62177
852.083 1.63102
852.417 3.27651
853.583 5.29422
853.750 3.19117
868.000 3.18128
869.500 2.77141
871.250 2.70378
887.083 1.98268
917.250 2.47857
953.417 9.52579
954.583 1.28983
961.333 5.0717
1017.000 1.8472
1032.250 0.738492
1033.333 9.86537
1034.167 4.06904
1034.417 2.98018
1050.167 24.1209
1050.417 38.828
1050.667 24.4396
1051.167 7.93716
1051.500 15.3733
1052.250 0.000420483
1052.667 2.33643
1066.167 1.01375
1099.417 2.88471
1116.083 2.12824
1117.250 3.5933
1134.417 5.11674
1135.250 3.60183
1135.667 1.15742
1161.500 2.80184
1177.750 1.96347
1178.333 4.6185
1202.583 1.94094
1263.500 3.5931
1283.000 2.9913
END IONS

BEGIN IONS
TITLE=File960 Spectrum23 scans: 989
PEPMASS=616.80212 15034.52637
CHARGE=2+
RTINSECONDS=1498
SCANS=989
184.833 2.89693
216.917 1.71221
218.083 2.09796
225.167 2.04945
262.083 1.26095
271.667 0.670775
278.250 1.15443
281.167 1.45086
281.833 0.568329
283.917 2.27116
298.000 2.49487
310.917 3.26671
314.333 1.85244
316.083 4.77814
320.333 4.49185
320.917 0.000375363
327.167 1.41742
329.083 1.61676
334.917 1.05836
337.917 3.12424
345.917 1.92732
353.333 1.58201
355.000 1.25234
355.333 1.75489
358.833 2.08449
371.167 2.5763
379.250 1.16462
382.083 1.66765
387.000 1.2332
394.000 4.64654
394.333 1.6064
396.167 1.08171
398.250 2.4734
398.917 1.78107
401.667 0.564627
406.417 1.60706
410.667 4.13321
412.083 3.92593
418.167 1.66355
424.500 1.80639
424.667 4.34461
425.333 4.39538
426.250 3.88753
432.250 5.17442
432.750 0.000315996
433.250 4.1885
433.750 1.95316
441.667 1.54269
445.750 1.10853
450.750 5.63323
451.083 0.438209
452.917 0.91446
453.250 8.10702
453.750 0.00065712
455.417 1.04493
455.833 1.66285
456.000 2.70358
466.083 0.918415
468.250 7.09076
469.000 5.64273
469.333 6.09213
470.083 4.15857
470.333 1.82944
470.667 1.22005
478.833 3.52866
484.583 1.17042
487.083 0.532287
487.500 2.67615
487.833 0.851252
488.167 6.61031
488.583 3.24123
488.833 7.98131
489.000 5.61559
489.250 2.94061
489.500 3.1688
490.000 1.79059
490.333 2.04126
501.333 2.24445
505.500 5.56092
506.083 0.000334211
506.667 0.531754
508.167 3.74222
511.167 4.58841
511.667 0.000384789
516.083 5.27812
519.000 1.25536
520.917 1.22593
523.667 3.80878
524.167 2.31556
524.417 2.27421
526.250 6.81321
526.750 0.000361008
531.167 8.44788
531.667 0.000824457
532.333 3.75412
534.917 0.709251
535.583 2.0074
538.583 3.55424
539.250 2.61871
539.583 4.43336
542.667 11.116
543.083 4.12179
544.000 4.42152
544.667 5.62394
545.167 4.40826
545.750 0.000319317
547.250 0.862673
550.000 0.834002
552.833 1.36287
553.167 1.75429
554.167 3.42672
554.667 8.93994
555.250 0.000524567
562.417 5.18388
563.000 0.000399848
564.083 3.78044
564.500 11.6867
565.083 3.27499
565.750 1.91059
567.250 1.22781
569.250 3.12164
569.667 6.81297
570.250 5.36123
570.583 1.77794
570.833 2.80095
572.333 3.36327
572.917 0.000324146
573.333 0.76706
573.833 6.39546
574.333 0.000395315
576.250 0.78518
576.417 4.53871
577.000 0.000320797
578.417 9.65187
578.750 2.47522
580.167 1.39713
580.667 7.8204
581.000 1.73577
581.500 0.888034
581.750 2.61316
582.167 19.4856
582.333 20.1201
583.083 2.66416
583.500 1.57874
586.500 3.72767
587.333 2.82924
593.500 5.09605
594.000 0.000475278
594.667 6.72528
595.250 1.58516
597.333 2.95478
597.750 2.62851
598.333 19.9796
598.917 6.33805
599.167 20.8308
599.333 30.9585
600.250 8.22813
600.500 5.63815
601.000 5.82805
601.333 5.95685
603.083 8.70887
603.583 0.000722261
606.917 5.2912
607.333 5.09651
607.750 14.7827
608.000 7.79125
608.333 7.61288
622.000 0.710463
633.083 7.74682
633.333 31.0403
634.333 5.46872
634.500 5.67568
634.833 2.44881
639.667 3.58259
640.000 0.579701
642.083 1.74563
661.250 0.663773
678.333 0.978927
690.833 4.70318
691.083 1.9188
699.000 3.25258
725.917 4.18911
726.417 1.68427
727.333 6.83114
727.833 0.000373087
745.083 1.42885
745.417 1.53223
746.250 4.70031
746.667 2.37873
747.250 1.34605
747.500 2.77832
757.167 0.60435
785.333 1.81897
786.333 10.2809
786.917 0.000823714
801.250 8.01202
801.833 0.000674893
802.500 0.625768
803.167 1.7138
803.500 1.13177
804.333 6.63853
804.917 0.000480015
842.667 4.52185
843.167 2.32667
860.250 8.02334
861.167 2.63749
861.583 4.97747
861.917 2.93848
897.250 2.07119
917.250 3.79812
917.500 8.30816
918.083 0.00038214
936.250 4.33961
974.417 4.6813
974.583 4.84319
974.833 1.28773
975.250 5.01811
975.750 0.00037325
990.417 2.25477
1005.333 0.749655
1006.083 4.36073
1006.583 0.000401712
1022.167 3.17664
1041.250 1.4872
1041.583 2.74041
1058.417 1.72073
1058.917 0.423874
1078.333 0.59684
1088.250 3.14098
END IONS

BEGIN IONS
TITLE=File960 Spectrum24 scans: 1003
PEPMASS=562.29645 13751.84277
CHARGE=3+
RTINSECONDS=1518
SCANS=1003
174.917 0.631516
184.917 2.78059
187.333 1.83961
212.500 2.01452
212.833 4.60082
213.167 3.72944
214.083 2.65007
226.333 4.38785
234.167 0.719156
239.000 0.787708
240.083 2.69254
256.083 2.92569
267.250 0.879754
281.083 1.54131
281.917 1.69739
301.167 1.72849
303.750 1.77877
315.833 2.83092
321.167 1.23036
328.917 7.18188
329.417 0.000716071
332.000 2.98656
333.083 2.95366
340.833 3.77965
341.167 5.69981
342.000 4.65439
342.250 5.81501
345.083 1.41268
347.000 2.03526
349.000 2.96217
351.917 0.821495
352.167 4.74336
360.250 2.93608
360.500 0.820324
363.750 3.5618
365.250 30.6062
365.667 9.28302
366.000 12.9758
366.250 4.72676
366.833 2.79775
368.250 2.81108
371.250 0.851921
371.583 4.73407
372.000 1.89506
372.500 2.74648
373.833 3.42516
377.083 3.39237
379.000 1.64788
387.083 3.00496
388.333 6.0751
389.083 0.628849
393.833 1.13383
394.667 2.01359
395.250 0.850942
396.000 4.4082
397.167 0.483028
399.667 0.666062
400.417 1.5731
400.750 4.49207
401.000 3.88188
401.250 1.25313
403.000 2.59965
405.083 1.13101
412.083 4.74211
412.917 3.18789
415.583 3.20779
415.833 1.33738
421.333 5.39338
422.667 3.0056
427.750 1.13726
433.750 2.10932
434.250 6.28199
434.667 0.562425
437.167 1.72314
440.333 1.21615
442.333 1.12675
445.333 2.02504
446.083 2.13566
448.917 3.82114
449.250 3.73403
450.000 3.36744
455.083 1.39165
456.083 3.47539
458.250 2.21612
458.583 3.03503
461.083 6.38141
461.583 0.000517631
461.833 2.00049
462.333 3.8206
463.667 4.21188
463.833 3.05495
464.333 3.24415
465.167 4.17195
467.167 6.13796
471.167 1.29148
471.667 0.916652
472.000 5.2735
473.833 2.06232
474.500 0.68208
474.833 9.01059
475.417 0.000459405
476.500 1.01249
478.917 4.08767
479.083 1.69725
479.917 1.9516
480.083 2.5231
481.667 0.903905
482.167 0.539683
486.750 7.88894
487.250 0.000831543
489.000 2.401
491.167 12.2514
492.333 5.07881
493.917 4.58924
494.833 1.33326
495.833 4.20656
496.333 0.725889
498.333 3.68866
498.917 1.70134
499.083 4.21684
499.417 2.77458
499.917 1.66945
500.750 2.28144
501.083 4.95325
501.333 1.95415
503.333 3.13096
503.583 2.48822
505.917 0.630759
507.667 1.0017
508.000 7.97716
509.333 3.00429
512.583 2.68002
513.500 2.60001
515.583 2.40041
515.833 1.46553
517.750 12.5511
518.000 3.38307
518.917 9.90065
520.667 0.645481
520.917 3.83496
521.167 3.38357
522.750 6.77745
527.250 1.86721
530.167 1.64363
531.583 5.75363
531.750 3.72318
532.167 4.96532
533.000 0.916703
534.500 4.93783
535.750 0.690323
538.917 5.4616
539.250 1.34653
539.583 6.74386
540.000 2.42363
543.167 1.06068
543.333 3.79075
543.667 11.9468
544.083 10.9475
544.583 2.6664
545.000 13.2798
545.250 8.7713
545.583 1.09936
548.167 2.97188
552.417 3.77113
553.083 15.3905
553.500 3.51661
553.917 13.4201
554.333 5.96976
561.083 3.35897
570.500 0.715516
605.333 1.84322
620.417 3.41543
622.667 3.31903
629.333 1.03452
632.167 0.80812
632.583 1.93971
649.417 3.18051
650.583 5.51306
651.167 0.000436685
673.167 0.417489
674.250 5.59159
690.583 2.26109
700.667 0.763945
701.750 9.43638
702.250 0.000790931
727.667 9.36301
728.250 4.03941
728.917 9.60128
729.250 6.65109
729.667 2.28437
729.917 3.81769
730.333 3.86257
731.083 4.61656
731.417 2.27942
736.417 1.9765
736.917 40.9064
737.417 24.4859
737.917 8.26151
738.250 5.27347
738.750 7.20494
739.250 0.000627935
744.333 3.47212
744.667 6.6255
744.917 2.69826
752.833 2.39217
770.000 1.73875
770.333 4.18739
771.417 1.57146
777.667 3.57249
784.083 1.57797
785.000 2.05833
793.750 2.503
794.250 0.437623
811.333 0.929414
826.000 4.35171
836.250 1.26227
841.333 3.39475
844.083 1.72517
844.500 1.43672
900.917 1.388
915.583 4.38153
922.500 1.841
956.417 7.15496
957.167 2.17927
957.333 6.6857
957.667 2.15169
958.250 1.20917
958.583 1.74733
959.167 4.05391
970.250 2.54683
977.167 1.74311
978.167 4.82283
993.583 0.828446
1085.333 1.04434
1086.333 1.11398
1159.167 1.74642
1229.167 4.10554
END IONS

BEGIN IONS
TITLE=File960 Spectrum25 scans: 1009
PEPMASS=670.83783 18600.51758
CHARGE=2+
RTINSECONDS=1526
SCANS=1009
197.917 2.10666
198.417 0.000137687
210.083 0.671983
215.000 3.4091
215.583 4.05524
216.083 5.75564
216.833 0.439699
217.667 2.24064
218.250 0.00015218
234.083 0.999283
239.083 1.35439
251.917 3.55726
252.083 2.78585
252.667 0.000170413
253.083 1.78651
259.000 2.46216
259.583 0.00017837
267.667 3.13815
268.250 0.000237179
269.750 3.96817
270.250 0.000282704
287.083 3.00439
287.667 0.000164977
293.333 4.07574
293.917 0.000323815
303.250 2.44622
303.833 0.000179759
329.167 3.52043
329.750 0.000221663
330.083 2.87367
330.667 0.000164526
331.167 5.88641
331.667 0.000475003
334.333 4.0188
334.833 0.000336519
345.000 6.66675
345.583 0.000432848
351.417 1.63157
351.917 0.000140641
352.833 5.10858
353.500 0.00021706
362.167 0.908218
363.000 2.47973
363.500 0.000215201
373.167 0.675048
387.250 5.84613
387.750 0.000429274
391.250 1.52604
398.417 2.61577
398.917 0.000210529
399.750 2.0941
403.833 2.8971
404.333 0.00025206
407.083 2.85141
407.583 0.000252394
410.333 0.601583
411.333 1.11376
418.333 3.61936
418.917 0.000251779
423.083 2.95568
423.667 0.000238898
429.083 2.47026
432.583 0.506736
443.917 2.22099
444.167 4.13555
444.750 0.00031024
450.000 2.58981
450.583 0.00014557
453.917 2.53568
454.500 0.00015479
456.333 0.893419
463.083 2.3839
463.583 0.000141115
467.000 1.62735
470.833 1.58716
477.583 1.08137
483.250 1.16384
486.250 0.44486
487.167 0.72873
491.167 2.63677
491.750 0.000151023
492.167 1.4273
492.833 1.4561
495.083 1.28016
499.250 3.75041
499.750 0.000231727
503.917 1.44547
507.167 7.84334
507.750 0.000510343
511.000 3.34056
511.583 0.000259688
515.583 3.00989
516.167 0.000189498
521.333 1.79817
521.833 0.000147748
523.500 3.72909
524.000 0.000296866
525.000 6.25066
525.333 6.49503
526.167 2.23217
526.750 0.000146025
528.000 2.69018
528.500 0.00023544
528.750 2.46364
529.333 0.000206161
542.250 2.49135
542.833 0.000142638
553.750 0.938909
555.917 5.64752
556.250 1.89442
556.750 0.000154942
566.250 0.539401
575.167 0.960631
579.917 6.28138
580.333 3.01953
580.917 0.000176748
581.250 1.44459
582.750 1.22331
596.833 6.08884
597.417 0.000382464
597.833 4.20729
598.333 4.62204
598.667 1.94657
599.417 5.07291
599.917 0.000396795
607.583 0.86241
608.167 4.89622
608.750 0.000436582
609.167 1.39703
609.333 2.00423
610.333 2.99857
610.583 1.21035
616.000 8.80215
616.583 0.000492683
621.250 10.1426
621.750 0.000862949
622.833 1.77424
624.167 2.04546
624.667 0.000167058
625.667 2.97794
626.167 0.00023924
626.500 4.63971
627.167 2.91593
627.667 0.000195349
634.583 1.21297
635.083 2.30271
635.667 0.000183086
636.000 4.0278
636.417 0.758448
638.250 1.36199
639.083 1.28231
641.250 4.76569
641.750 0.000341232
644.333 3.35449
644.917 0.000210552
647.583 10.5082
648.167 0.000672594
651.250 1.70775
652.000 4.29029
652.333 6.96461
652.750 7.36529
653.000 9.46556
653.250 8.09285
653.500 4.3328
654.333 12.3401
654.917 0.000692376
655.167 0.850668
655.833 2.98889
656.417 8.30576
657.000 0.000546354
658.417 8.2816
659.083 1.62097
661.083 1.38788
661.500 6.20712
661.750 11.7547
662.250 1.39296
662.833 7.28967
663.333 0.000755413
685.083 1.7179
686.250 3.90455
686.833 0.000302638
703.417 2.94227
704.000 0.00018318
708.083 5.17356
708.583 0.000404934
725.250 3.23042
725.667 5.54923
726.083 3.25176
726.583 1.47603
728.000 3.72293
728.583 0.000242169
745.833 1.16132
762.500 2.94853
763.250 6.09617
763.750 0.000313541
779.917 4.25542
780.417 0.000299105
796.167 1.72133
796.667 0.000171885
798.250 6.51135
798.833 0.00056379
799.333 3.15249
799.917 0.000284245
812.917 1.01893
816.250 5.41035
816.500 6.03412
817.167 0.000339544
821.167 2.044
821.750 0.000153262
854.417 3.65574
855.083 0.000194507
855.417 1.51723
875.333 4.44204
875.833 0.000258279
880.583 5.2558
881.167 0.000404723
884.917 2.04642
885.500 0.000156414
891.750 4.02384
892.333 0.000255255
902.333 4.90899
902.917 0.000293549
913.083 1.35959
925.167 3.33473
925.333 4.64213
925.667 1.80923
925.917 1.22437
926.500 3.92187
926.833 3.62477
927.167 5.95784
927.417 0.86791
933.333 1.26041
944.583 2.38745
945.083 0.000212966
953.083 1.76346
961.917 7.73264
962.500 0.000575057
977.083 3.11749
977.667 0.000173894
979.250 0.616232
997.333 0.568716
1036.417 2.21843
1036.750 1.07003
1040.083 0.606753
1054.000 1.62785
1054.417 13.6488
1054.833 6.71078
1055.083 0.670742
1055.417 2.59573
1055.917 0.000199398
1061.500 1.62835
1090.333 2.71243
1090.833 0.000248743
1107.167 3.52742
1107.333 2.91104
1107.833 0.429143
1123.417 1.85441
1124.583 0.67282
1124.833 2.24546
1125.333 5.88952
1125.500 6.85837
1125.917 1.99165
1126.500 8.28703
1127.250 0.000278513
1195.083 5.12901
1195.667 0.000418197
1213.000 4.96744
1213.500 0.000254011
END IONS

BEGIN IONS
TITLE=File960 Spectrum26 scans: 1011
PEPMASS=491.27924 15450.51758
CHARGE=3+
RTINSECONDS=1527
SCANS=1011
155.000 2.13895
158.000 0.957294
173.000 2.42084
185.167 1.20774
185.667 0.619212
186.083 1.47591
193.083 2.56256
194.083 4.81218
195.083 1.66036
197.833 2.67264
199.083 3.8285
204.750 3.41651
208.250 5.21668
208.917 9.82627
209.250 5.84383
225.167 3.56058
226.000 19.7153
226.917 2.63757
227.167 2.69729
227.750 3.64688
229.167 1.08568
243.917 4.18615
244.083 6.69329
244.333 1.67589
250.583 0.920342
256.250 0.883206
257.250 1.4647
262.333 0.949534
266.333 1.89007
269.167 1.81224
270.833 2.53993
271.333 1.99923
279.250 1.66936
280.083 1.01333
283.000 1.63891
286.333 6.0849
287.917 1.34903
289.250 1.36156
296.000 0.880773
300.333 3.57281
311.250 0.759382
311.917 1.76428
316.250 0.430907
322.917 4.87573
327.000 1.67162
327.167 0.830867
338.000 1.15852
340.000 0.775083
341.250 0.887094
342.750 1.02709
344.083 2.7215
344.583 2.35064
345.417 1.7663
346.000 1.22115
348.750 1.30784
351.583 2.11398
357.833 3.4124
358.667 4.60137
359.500 1.89157
363.250 1.84111
365.000 14.3246
365.250 14.0914
365.833 3.48003
367.250 4.03532
368.833 3.26388
371.167 0.601973
371.500 2.11039
372.667 2.80195
376.833 2.97614
377.083 0.71384
377.250 2.06972
377.833 1.04343
378.833 2.41238
380.917 2.05415
384.083 1.4402
387.167 8.29974
387.583 5.5066
388.250 2.27621
388.750 1.98772
391.167 1.68459
391.750 6.10783
392.000 1.05884
396.167 2.43248
399.083 5.43102
400.917 2.19566
401.083 1.29094
401.833 1.74765
402.083 1.05812
402.750 9.58675
403.167 2.87658
403.833 0.669088
405.667 4.57306
406.083 4.40884
406.417 4.70475
406.917 0.836184
408.667 4.18333
409.083 6.40434
409.833 2.98703
410.583 2.53778
411.000 6.65473
412.083 0.694816
413.500 4.42353
416.167 2.80596
417.083 0.593535
418.167 1.83714
419.833 0.738515
420.500 1.00436
421.083 0.991865
422.417 6.2255
423.333 7.26417
425.583 8.16759
426.917 5.40342
427.250 5.14522
428.417 0.551008
429.167 3.05338
429.833 9.00627
430.333 0.000666442
430.833 0.499993
432.000 1.3983
432.583 2.92735
433.417 1.89346
434.167 4.28214
435.250 4.29891
436.000 1.54244
437.167 2.50453
439.333 2.03687
439.583 14.06
440.167 0.000944838
442.417 0.776979
444.667 1.59244
444.917 7.56149
445.500 6.14055
446.667 3.09261
447.167 17.7231
447.333 14.573
447.750 14.1518
452.250 2.01741
453.000 30.1332
453.250 29.3681
453.500 16.7706
455.167 7.44931
456.000 0.67257
456.333 2.92719
456.667 3.80226
457.000 7.5846
458.583 4.31562
459.250 2.41616
459.583 9.19118
460.083 7.1144
462.417 5.84874
462.667 4.2288
463.167 1.82055
464.500 3.33893
465.250 6.76332
468.917 5.94905
469.583 5.01047
470.500 2.41498
472.167 0.786796
472.500 17.5683
473.167 11.1735
473.583 29.8774
474.000 21.7171
474.250 8.32311
476.667 5.66878
478.083 0.837163
478.917 11.935
479.667 60.1958
479.917 31.0602
481.000 4.66152
481.417 9.37275
481.750 15.1555
482.250 4.92281
482.667 4.44451
482.833 10.6537
483.167 6.45245
483.417 1.93504
485.083 6.74678
485.500 9.3064
485.667 11.0229
486.250 0.000676421
490.750 4.44937
498.250 5.56656
500.083 2.95219
500.417 3.38971
501.250 1.68971
502.333 0.908005
503.000 4.00878
509.750 3.20567
516.833 1.50355
519.333 2.97593
520.333 2.08864
520.583 2.37131
520.833 2.58665
521.250 4.12977
526.000 0.818002
527.167 2.39538
529.167 1.28275
530.500 4.36336
531.583 1.14931
534.333 5.27038
535.833 5.64291
536.000 4.13542
536.500 10.1037
536.750 8.73031
537.250 0.000703633
543.167 8.21458
543.750 3.45345
547.833 3.5107
563.833 1.03783
569.583 0.427164
570.250 5.91712
572.000 2.21465
578.417 1.08994
580.583 5.39976
582.500 1.18094
583.667 6.2504
583.917 1.19144
584.417 13.3404
585.000 0.000902781
586.417 3.39444
587.333 6.62241
588.583 2.40879
600.167 3.15741
601.917 0.513667
605.750 9.9572
606.000 11.6279
606.333 18.2496
606.667 1.85184
610.917 3.88409
614.750 61.8048
615.000 52.4784
615.417 48.0723
615.917 11.1204
616.417 11.428
616.750 6.44287
617.083 1.868
618.250 1.27276
624.333 0.827693
628.083 1.72145
628.250 4.02371
628.667 4.99581
629.083 0.683272
631.917 2.0537
633.750 2.31289
638.917 1.11567
641.167 5.27352
644.583 1.83448
649.417 4.45234
655.083 2.94164
660.583 1.17508
663.667 1.60619
664.167 5.17669
664.667 3.845
665.250 0.949335
665.417 4.16957
672.417 0.753565
681.167 1.19508
681.417 2.71373
695.000 5.32434
698.250 0.493398
709.750 2.44088
710.333 1.71336
726.000 1.77091
727.250 3.22424
728.667 1.58537
729.000 0.743646
729.417 0.842574
739.917 2.40222
743.583 0.682476
743.917 5.44938
744.583 3.20608
745.083 1.52118
775.417 2.24863
785.333 0.442216
793.500 1.20545
793.833 5.1404
794.333 8.19745
805.167 3.72345
806.167 3.07797
825.083 2.28976
868.583 1.97262
869.750 2.49833
873.833 0.939981
885.250 6.34307
887.250 1.57447
939.583 2.10702
955.500 4.17606
1056.083 1.94327
1067.417 0.863415
1199.250 2.04957
END IONS

BEGIN IONS
TITLE=File960 Spectrum27 scans: 1014
PEPMASS=502.27966 14978.55273
CHARGE=2+
RTINSECONDS=1530
SCANS=1014
147.167 0.941319
158.583 1.50568
161.917 1.32227
173.167 5.21478
173.917 4.85096
175.000 2.48435
175.250 3.51456
200.500 2.02555
200.833 3.21435
201.167 2.87321
202.000 2.41903
212.000 1.77204
224.833 3.12261
227.750 2.38112
232.250 2.78461
241.833 1.07153
246.250 0.937706
258.250 4.69731
259.083 1.0357
260.000 2.41944
260.333 6.13694
261.167 1.54535
267.333 4.47672
270.667 2.56005
272.083 3.24954
272.250 3.8916
273.083 2.73915
276.000 1.86248
276.333 2.48207
278.083 1.72749
281.083 2.18499
283.250 0.725934
284.167 4.32817
287.917 1.85603
295.167 1.59367
301.167 2.50154
302.833 1.08842
304.000 2.56361
309.167 4.3935
310.417 1.09515
311.000 2.05121
314.333 3.03887
317.750 0.918859
320.667 6.86337
326.833 0.960846
327.000 2.27375
327.917 1.56103
328.333 3.34882
337.833 2.3124
343.000 1.06828
353.000 0.921462
353.333 1.04091
355.083 4.69063
360.250 8.10045
362.750 0.395005
366.917 2.7025
368.333 1.32206
369.583 4.27736
370.000 3.85813
372.250 1.2099
372.917 9.06881
373.333 5.6623
373.833 3.17035
380.917 5.61436
383.000 2.7503
383.500 3.17173
386.000 1.68533
387.167 1.69551
389.333 2.4625
390.833 2.23502
393.417 2.04397
394.917 4.50327
397.083 2.60506
397.333 2.30626
398.667 0.928034
401.833 5.64321
402.250 17.2135
402.583 2.45305
403.250 2.4253
403.500 2.53399
403.833 5.97597
404.083 6.20873
404.333 10.9919
404.917 0.000737632
405.750 2.9016
406.750 0.667064
413.250 2.32013
413.917 1.05139
415.500 2.75254
417.000 8.30522
420.083 3.68387
420.250 5.63598
422.000 7.09443
423.000 2.37606
423.917 3.22408
424.083 3.32699
426.917 2.72221
427.250 6.17453
428.833 5.42294
430.917 1.15331
438.667 2.95631
439.000 6.10637
439.417 2.80161
440.000 4.73884
440.833 2.42951
441.000 4.79013
441.417 1.20985
443.833 2.84754
450.167 6.95114
452.917 3.18155
453.750 2.12496
455.583 2.68343
456.083 2.61948
458.083 5.09385
458.583 1.33627
460.000 2.50372
460.417 1.34363
464.667 4.76618
465.167 3.57828
465.667 3.84633
466.083 3.51797
466.500 0.914476
467.167 1.75615
468.333 1.92745
469.250 7.71721
469.833 4.72063
470.417 6.63793
471.333 7.60604
472.083 5.1695
472.917 5.96266
473.500 4.14641
474.000 3.09551
474.250 5.05382
478.167 1.55771
478.833 6.43799
479.667 2.1994
480.167 6.34716
483.333 8.46431
483.750 1.66984
484.167 23.1043
484.417 14.7811
484.917 11.9052
485.250 7.25315
486.250 3.63966
486.917 3.04396
488.250 1.09735
491.083 1.25217
492.417 1.00358
493.333 68.9553
493.583 24.531
494.083 16.5824
513.083 0.849624
537.250 2.2574
550.417 5.71865
581.083 0.819005
582.417 3.28973
583.167 2.03831
598.167 0.773059
600.083 8.7091
600.250 10.2033
600.833 0.000757792
608.250 1.88891
611.417 3.14186
613.667 0.644809
631.000 3.83791
631.417 2.92426
666.917 1.42137
674.833 0.956185
693.333 3.89715
707.333 1.56032
709.917 1.54688
710.167 2.54392
712.583 2.40848
714.083 4.08117
728.083 1.83297
732.000 1.27603
732.167 3.46837
732.500 0.705117
732.917 1.38838
733.333 6.72104
733.583 5.527
756.667 3.58319
759.583 1.76293
763.833 6.56123
785.500 5.3382
786.167 0.694048
786.333 1.28534
803.167 12.3379
803.500 16.4512
803.667 15.125
804.083 5.61195
805.083 2.54144
828.333 3.26398
829.583 3.64048
867.917 1.41812
END IONS

BEGIN IONS
TITLE=File960 Spectrum28 scans: 1018
PEPMASS=397.20990 14073.46094
CHARGE=2+
RTINSECONDS=1535
SCANS=1018
129.917 3.26957
138.833 3.93514
145.000 1.43119
146.000 1.7052
147.083 4.17948
157.000 2.93534
157.167 3.48759
168.083 0.990008
173.083 1.40475
176.250 1.1411
183.083 4.58404
184.667 12.945
185.167 14.4439
185.750 0.000785471
208.667 3.53336
212.917 1.16091
216.083 1.21561
222.000 2.8317
223.917 4.58115
227.083 1.68591
235.083 1.73379
236.250 0.698419
242.083 2.48267
247.083 0.915797
247.917 3.11526
253.083 4.14991
253.833 1.07807
255.167 1.95142
257.000 2.62961
259.000 3.05228
261.917 0.996716
272.083 1.72203
272.750 0.913396
273.917 1.04985
278.917 1.58229
288.917 1.08291
292.000 1.57053
293.167 1.77049
296.583 0.317025
299.833 0.686394
308.083 0.632979
308.583 4.46558
308.750 2.33496
313.667 0.932215
313.917 3.53151
316.833 6.61
317.167 0.729945
321.833 1.41279
323.167 2.71894
324.750 1.05867
325.000 3.88332
325.250 1.70543
327.667 6.50733
330.333 5.6027
332.667 1.12981
333.000 4.16048
334.083 6.57509
334.333 5.13347
335.583 2.88569
336.833 4.0266
337.500 6.44246
338.333 1.20319
338.917 1.18242
339.083 1.60314
339.667 1.60041
348.167 1.44091
348.917 2.14682
350.167 4.30857
350.750 1.41112
351.000 6.59432
352.500 3.21536
352.833 6.34997
353.083 2.53148
353.333 1.49217
353.917 1.38629
354.083 3.22182
354.833 0.937186
355.083 1.13011
355.500 4.04946
356.167 3.93654
357.417 3.02106
360.750 4.43011
361.500 2.44321
361.667 1.78618
362.083 4.64957
365.000 0.869796
366.083 7.81294
367.167 2.61836
368.000 7.41975
368.750 4.54594
369.250 0.68049
369.667 2.62183
372.667 1.51028
374.083 6.75247
375.083 2.9884
375.833 2.01969
378.083 11.0349
378.667 3.99181
379.000 16.3243
379.667 4.26349
380.000 3.12399
380.333 0.712981
380.667 0.996674
381.750 2.91778
382.500 8.74458
387.250 4.47973
387.500 4.89684
387.667 6.53946
388.250 67.4135
388.750 4.87854
389.083 2.08141
389.917 1.54585
396.167 3.50688
407.083 3.64399
418.083 1.48789
486.000 0.919283
516.250 8.3798
522.083 6.87922
540.000 1.19371
556.000 0.845178
576.417 1.1969
586.167 2.86586
607.917 1.78843
609.333 39.3545
610.167 9.50708
610.333 8.38961
610.583 5.60267
646.917 0.635981
647.417 5.09921
680.417 3.52904
722.000 1.51901
END IONS

BEGIN IONS
TITLE=File960 Spectrum29 scans: 1032
PEPMASS=436.77621 15508.20020
CHARGE=2+
RTINSECONDS=1555
SCANS=1032
130.000 7.49069
130.583 0.000456524
137.917 0.725303
140.083 0.518186
148.083 1.40212
151.250 0.681076
174.417 4.02447
175.000 2.02289
181.083 1.45961
197.167 1.7058
198.667 1.22543
198.917 7.95554
199.167 6.89987
199.917 4.39078
203.333 1.03715
206.083 1.55775
207.000 0.769819
209.833 2.52383
210.083 3.76565
212.833 7.32318
214.417 3.32813
216.167 0.564943
226.500 0.779648
226.917 4.92363
227.250 5.22945
227.750 3.25696
236.250 1.86252
240.333 1.30302
242.833 2.14513
246.667 3.39909
252.083 1.71776
252.500 0.856433
253.000 5.78181
253.583 0.000407681
256.417 1.46749
261.667 2.81767
267.750 0.580098
271.500 1.96227
272.833 1.4668
273.917 0.549257
287.083 6.69877
287.917 6.06775
288.250 0.992495
295.917 1.32026
299.083 1.60768
301.250 3.50388
303.000 2.58429
304.250 0.789618
307.917 1.56771
316.750 1.94785
320.000 4.19208
321.000 3.40178
322.167 1.60864
323.417 1.65993
323.667 3.58336
327.667 2.2366
327.917 2.48209
328.500 1.31853
329.583 2.15774
334.917 4.4715
338.917 1.51999
340.917 2.03013
344.750 1.15277
346.167 2.28507
346.500 4.7254
347.167 3.15341
347.833 0.990944
348.250 2.4677
349.083 2.86882
353.083 2.58001
354.500 2.89813
356.000 5.67483
356.833 0.571567
357.250 2.60978
358.167 2.10406
360.000 1.42716
364.167 5.95651
364.583 1.51153
367.083 1.03207
367.583 0.585792
367.833 5.38304
368.417 0.000405089
368.750 3.1281
370.167 3.23609
371.083 0.59927
372.083 4.18336
372.583 1.25774
373.000 5.08054
374.833 1.93856
375.167 8.03745
375.750 0.000541287
376.500 1.43442
377.000 1.32597
378.083 1.99645
379.083 0.571723
379.667 8.46554
380.083 2.44632
382.917 2.64745
384.750 0.614744
388.333 6.75543
388.917 4.69874
389.167 2.74896
391.000 0.73459
391.583 3.41723
392.167 0.642462
393.167 9.39157
393.417 4.23033
394.000 2.07008
399.750 8.47983
401.000 2.54778
401.250 2.42432
404.667 5.95487
405.250 0.000693741
405.667 2.23833
406.750 1.47252
408.167 5.64249
408.500 3.68305
408.917 5.94485
410.250 1.53817
414.000 10.2051
414.167 7.73808
414.500 4.1093
415.167 2.27806
415.667 10.5674
416.250 0.000835563
416.750 1.20725
417.333 2.00415
417.583 5.12431
417.917 7.93442
418.083 8.32342
418.333 10.2956
418.667 3.94854
419.000 8.87899
419.250 8.35061
419.667 5.10908
420.000 6.03901
420.417 4.91492
421.500 4.33739
424.417 5.20537
425.417 13.1471
426.000 0.000817133
426.750 5.54101
427.333 12.88
427.833 5.75388
428.167 7.17212
429.167 6.98505
429.417 3.65454
437.750 3.0491
445.333 1.87392
451.167 3.60415
453.583 1.70579
454.250 3.07669
480.000 1.36701
484.750 1.68815
485.083 0.75278
499.417 5.02183
500.583 0.812524
517.000 3.9059
517.417 2.17597
518.167 2.47125
518.333 2.39779
542.000 9.15748
542.500 0.00104757
552.167 5.35594
569.917 6.6451
570.833 1.39277
571.333 1.08259
584.917 1.23757
598.167 4.79925
598.500 0.561842
599.417 1.66433
609.833 1.97408
611.250 4.16015
626.083 3.47651
628.333 4.06901
628.583 6.35912
629.083 1.98022
630.500 1.01729
643.667 3.57903
645.667 5.89228
646.167 38.4579
646.333 37.3682
647.250 16.5218
647.417 18.3909
648.000 0.0010115
658.917 3.97909
660.167 1.26041
675.667 1.53807
726.083 6.75327
726.583 0.000618727
727.250 1.54991
728.417 1.73791
728.917 0.8689
734.333 6.23764
734.833 0.000432114
759.250 13.4148
759.750 8.606
760.083 0.929656
761.667 2.12261
773.000 1.14013
END IONS

BEGIN IONS
TITLE=File960 Spectrum30 scans: 1035
PEPMASS=498.27411 15008.67773
CHARGE=2+
RTINSECONDS=1559
SCANS=1035
150.917 2.09673
161.083 2.36535
166.917 0.651318
169.917 2.54332
172.667 1.94084
175.167 2.85817
184.917 2.08479
186.167 0.81095
187.000 0.693266
194.083 5.957
194.500 7.76234
194.917 3.07309
197.250 2.24934
198.917 1.73756
199.250 2.74963
199.417 3.93936
199.750 0.825185
202.833 0.745663
205.917 2.22371
209.917 1.37115
212.667 2.90097
213.833 1.08741
216.167 0.892597
224.083 2.40649
225.000 2.17922
226.000 1.38039
234.000 1.5219
237.083 2.52694
249.000 2.3744
262.167 2.36935
262.750 1.37827
291.917 0.870921
293.167 2.22196
307.250 10.2106
314.250 1.00561
321.667 3.28757
321.833 2.67038
324.167 6.18014
325.167 0.79002
326.750 3.03155
331.083 1.38516
333.250 2.27942
343.667 2.92862
346.083 0.808001
350.750 1.13533
353.000 4.08842
354.750 2.59929
355.167 1.67277
356.333 1.73556
363.250 1.22527
365.667 1.24015
366.167 3.70425
370.917 3.90151
372.167 2.417
373.167 1.46295
374.667 1.21835
375.167 1.00858
378.083 2.67823
384.167 8.14022
384.667 0.000552218
388.833 2.80234
392.333 7.57376
396.917 3.41558
397.833 1.14617
398.083 3.67786
400.000 2.00106
408.083 0.64108
410.000 1.3834
410.417 1.66322
412.000 1.37469
418.083 2.98934
418.500 3.59288
421.833 1.80782
422.083 1.42798
423.000 6.57452
424.250 3.41896
429.000 3.18443
432.250 3.23067
434.000 2.03115
434.667 6.34411
434.917 5.89848
435.167 2.05321
435.750 2.10029
440.667 4.59031
442.417 2.59922
444.000 3.61947
448.250 3.71535
448.667 3.87187
450.083 1.78931
450.583 0.912813
452.250 6.16926
453.583 5.70625
453.833 3.37802
454.083 0.980576
454.250 0.806269
454.500 4.46834
454.750 5.99704
455.000 2.84351
456.667 3.08995
457.667 9.20984
458.167 0.000936669
461.250 1.49269
461.917 5.33502
462.833 2.19295
463.250 0.483767
463.833 1.19336
465.333 2.88928
466.583 3.80498
467.667 2.1425
468.000 1.52787
469.000 1.0802
469.333 2.43399
469.833 4.42106
470.167 2.58628
470.417 7.33566
471.000 6.64297
471.333 3.36373
475.000 7.31177
475.750 0.971671
476.167 5.25027
476.500 6.8456
477.083 0.000564524
479.250 6.74291
479.750 12.3189
480.167 20.07
480.750 16.4956
481.083 11.5667
481.333 10.3729
481.833 0.000774499
482.167 4.09403
483.750 2.01511
488.167 5.9109
488.417 3.27093
489.000 3.35565
489.333 11.9635
489.750 50.4836
490.250 10.2532
490.667 0.870873
491.083 3.79334
491.583 15.7058
492.083 0.00112514
492.833 1.26267
508.250 1.93596
525.083 2.92813
525.667 0.389778
526.417 10.6763
526.917 1.68508
527.250 1.91797
536.583 2.49802
573.417 0.799983
573.667 2.89733
582.500 5.50704
599.167 2.44763
599.583 1.86455
599.917 1.84846
621.167 2.49036
622.333 2.52683
623.167 3.12714
632.583 2.0033
634.833 3.62605
639.417 2.16089
640.750 7.94146
641.167 4.34848
641.333 4.11726
642.500 8.11506
643.000 0.000507973
649.250 1.64275
660.083 4.212
662.333 5.40168
672.333 6.94655
673.333 2.40953
684.500 1.26025
698.917 0.983671
703.417 1.20254
714.083 7.65313
714.583 0.0008654
718.833 2.72482
734.333 1.91719
735.333 0.729053
736.333 3.4442
739.417 1.82786
750.250 1.72615
753.833 11.1016
754.083 28.1585
755.167 9.86751
781.167 1.30932
782.000 1.90779
792.167 4.23521
801.333 4.54306
801.667 2.77797
802.333 4.64011
802.750 1.83056
814.583 1.75087
831.917 6.41688
849.083 3.07909
849.333 2.88828
866.750 6.81089
867.250 12.514
868.333 8.04793
878.083 3.93955
932.917 2.37919
971.083 0.968594
END IONS

BEGIN IONS
TITLE=File960 Spectrum31 scans: 1042
PEPMASS=498.28467 28600.17969
CHARGE=2+
RTINSECONDS=1568
SCANS=1042
151.917 0.693857
166.917 0.557091
175.000 3.69135
175.250 3.44432
177.833 6.87953
178.167 0.986303
184.750 1.60171
185.000 3.12142
187.917 1.02271
195.000 14.0889
195.917 3.37612
196.833 2.90588
197.000 3.58848
210.917 1.52401
212.917 1.32231
214.000 2.42038
215.917 0.942648
216.167 1.63845
222.833 2.5851
224.917 1.99125
225.250 0.314774
225.500 1.78993
226.167 1.4321
227.167 0.571944
229.000 0.65749
233.000 0.998806
234.083 6.05486
238.667 1.15157
242.000 1.5069
242.833 0.72563
243.333 1.56697
243.750 0.879254
262.000 4.6569
262.167 5.19495
263.083 2.66858
267.333 0.842595
272.167 1.34325
272.500 3.838
276.417 4.92042
278.000 7.13379
281.917 0.648823
283.000 1.48157
289.250 1.25624
295.167 0.889984
298.417 1.10985
303.167 3.9603
306.167 16.2364
306.750 0.00100376
314.917 2.33084
317.833 1.32203
321.417 2.12072
324.000 14.7921
324.250 21.0061
335.000 6.11699
336.917 0.790093
338.000 1.96741
346.083 2.9997
347.250 3.48617
348.000 1.71323
349.167 1.3396
354.000 1.70799
354.500 1.65039
355.333 0.684655
357.417 3.31361
358.000 0.656332
359.750 1.70481
364.083 3.78981
372.750 1.51078
374.333 0.917234
375.000 4.2242
375.333 6.30595
376.000 2.38303
377.083 1.83285
378.000 1.6514
379.083 3.43114
380.833 6.97192
382.417 4.91855
382.750 3.54268
383.083 2.04664
384.750 2.18994
385.167 2.46717
392.917 1.85858
394.083 2.96856
394.917 3.96891
396.000 2.6127
396.833 4.96821
397.167 4.34168
398.417 4.94369
399.833 3.00681
402.167 2.01836
406.417 5.02809
406.833 1.29606
407.250 0.908648
408.583 0.639227
408.833 1.58063
409.917 0.910302
410.167 5.27376
411.333 2.19025
412.167 1.43185
412.833 0.696724
414.333 2.59553
417.833 1.15761
418.833 2.59
420.000 2.00667
420.917 3.07942
422.750 3.56363
422.917 6.8738
423.250 17.9439
423.833 0.00108328
424.333 4.76759
424.917 2.04321
433.917 4.40644
434.667 3.77828
435.000 7.18867
435.667 0.637098
435.833 1.04422
437.250 4.83992
438.667 3.87509
439.000 2.44307
440.000 1.86269
440.667 0.754709
441.083 1.79086
442.167 5.81795
443.833 3.64806
444.917 0.709637
448.583 4.88208
449.917 8.37348
451.667 3.27358
452.250 1.4923
452.583 3.51586
453.083 3.51401
453.750 2.74842
454.000 2.77932
454.167 3.35438
456.083 1.54575
458.667 3.0842
460.333 3.03712
460.667 4.69726
460.917 2.25338
462.167 0.964803
463.333 2.87549
463.583 5.05732
466.167 7.49423
466.750 3.35524
467.500 0.656451
468.167 8.42419
468.583 0.432724
469.000 2.783
469.583 6.10003
470.083 3.65471
470.417 7.32411
470.750 6.38257
471.333 1.28134
472.167 1.15458
473.917 4.46897
474.250 9.14107
474.583 7.56495
475.417 7.01571
476.000 5.61518
476.333 7.58918
476.583 5.86487
477.167 7.53872
478.250 0.498792
479.250 8.11891
479.583 10.5501
479.917 13.1926
480.083 9.70785
480.250 9.95342
480.833 98.8145
481.250 46.7867
481.917 3.4824
482.417 2.88942
482.833 6.38552
484.750 1.60444
485.833 2.6659
486.333 3.14872
487.417 2.77636
487.917 5.99936
488.250 1.0798
488.500 3.18577
488.833 9.60452
489.250 38.0693
489.667 31.5374
490.167 26.9445
490.750 2.71076
496.833 1.97659
497.667 0.728272
497.917 1.91297
503.917 1.76241
505.250 0.773855
507.250 2.32636
508.083 1.39413
509.000 1.32755
509.333 0.62291
521.167 1.52483
522.250 2.56222
522.500 5.90544
523.083 4.33774
523.250 2.854
524.917 4.36737
526.167 6.91909
526.417 6.9245
527.167 0.650574
539.250 2.46053
546.583 1.21733
548.250 2.0792
566.167 1.10708
571.417 1.87912
572.750 6.10373
573.500 24.22
574.417 12.1105
574.583 11.2522
582.333 1.23546
582.833 0.658388
590.000 1.28468
593.667 1.27139
599.250 0.72443
599.583 4.20603
614.333 2.05854
617.083 1.72993
618.333 3.76956
620.750 0.974534
621.167 11.6031
621.583 2.12217
631.083 2.41911
632.417 1.73449
640.667 8.66198
641.083 3.99686
641.333 2.51442
645.250 3.5232
672.417 29.7653
672.917 8.4742
673.167 8.01519
673.417 3.97644
673.917 2.40654
685.333 2.22435
686.250 3.96892
687.250 2.47663
699.250 0.633573
711.250 4.50208
719.333 1.55783
733.500 1.49957
734.167 1.98346
734.583 6.10638
735.333 3.20619
736.167 1.98793
753.667 2.96326
754.250 16.9505
754.500 11.6975
755.333 3.27312
762.167 3.10476
762.583 5.87961
765.250 1.60033
767.000 0.603114
768.917 1.93163
780.167 0.767971
781.083 2.78112
781.250 1.60855
781.917 9.4099
782.250 3.05701
801.083 19.3292
801.500 37.957
802.000 2.28757
802.500 21.7009
821.250 10.7172
849.167 4.2995
866.750 9.85969
867.250 14.5764
867.417 19.5916
868.000 5.36471
868.417 10.6869
868.833 2.70184
906.833 3.08249
974.417 1.0104
END IONS

BEGIN IONS
TITLE=File960 Spectrum32 scans: 1050
PEPMASS=489.24701 19459.05078
CHARGE=2+
RTINSECONDS=1580
SCANS=1050
147.000 1.71167
148.083 2.40822
161.167 0.774563
166.000 1.05961
174.917 2.39746
175.167 0.869308
178.167 2.90578
179.917 1.23396
181.333 3.14751
181.833 3.70622
185.083 0.62548
189.833 0.862215
194.917 1.52967
196.750 2.32647
196.917 1.8268
197.167 7.26552
218.083 4.52367
221.167 1.36906
222.833 5.8098
225.167 2.98052
233.750 7.60095
234.083 19.6901
235.250 0.386197
242.667 1.39548
246.083 3.64926
251.083 48.2266
251.833 4.34933
252.250 6.0085
252.667 0.640681
257.167 1.05938
258.250 5.8051
259.833 2.79402
261.917 0.479287
270.833 2.70331
277.917 2.70019
278.083 1.42886
279.167 1.3209
286.083 0.746219
300.000 0.876079
302.000 1.29301
304.083 0.616005
306.500 0.432684
308.250 2.68693
311.000 1.46567
314.083 1.16949
317.000 5.08075
318.083 3.46578
324.750 5.2511
330.000 5.18664
331.000 7.1395
335.583 1.09747
336.833 1.52062
340.250 5.01654
342.250 4.44099
344.500 2.519
349.417 0.639818
351.250 2.34406
356.250 0.768973
357.583 6.80746
358.833 1.35563
359.000 2.4169
359.333 3.31625
362.000 2.14565
370.000 0.347656
370.917 3.59413
371.167 3.82905
373.083 2.36565
373.333 0.950367
375.500 1.63636
385.917 1.19631
390.833 1.11931
391.250 5.98367
391.917 4.99609
393.083 2.90657
395.000 1.31314
398.917 1.69463
399.083 5.1958
400.000 6.8185
400.417 4.84259
401.000 95.9923
401.583 9.12221
401.833 6.5906
402.250 3.45753
404.500 2.09604
406.917 1.62242
407.583 4.89118
408.000 1.63661
409.750 3.72233
411.333 2.22456
413.750 3.38111
414.167 14.4236
414.500 6.88634
415.167 3.27453
415.417 6.98961
416.750 4.39606
417.083 1.07558
417.750 3.83104
418.000 6.03084
418.250 3.12384
418.667 3.05823
422.667 1.65626
423.083 3.08303
424.000 5.12171
424.833 1.62686
425.250 2.64003
425.917 4.86311
426.167 2.25767
427.167 7.37593
430.000 2.30457
432.250 3.19786
432.667 53.1359
433.250 22.5508
434.750 6.7844
436.083 3.73605
438.083 2.14865
439.500 1.78358
440.167 9.49409
441.083 1.11926
442.583 1.12204
443.667 6.4094
445.333 2.67268
445.917 0.70146
446.917 1.2076
447.250 1.86711
448.250 1.11629
451.000 7.38599
451.833 5.44767
452.333 7.6835
454.083 1.29311
454.417 4.24571
456.917 1.31174
457.417 18.2276
457.833 19.2317
458.083 3.19472
458.667 3.06175
458.917 4.83195
461.250 0.597925
465.917 7.00399
466.167 6.20537
466.833 2.30833
467.167 5.40134
467.583 9.09498
467.833 6.92383
469.000 2.50414
470.000 9.35259
470.417 7.582
470.667 8.61592
470.833 11.2281
471.083 17.6994
471.417 10.9197
471.667 11.6926
472.000 4.04729
472.167 5.2121
472.417 9.66158
474.167 12.4654
476.750 8.06835
478.250 3.7482
478.833 3.86828
479.167 6.97954
479.583 12.1198
480.083 15.5394
480.417 11.7401
480.917 5.20731
481.083 5.08319
481.333 5.01663
485.083 0.587255
489.667 4.40206
500.333 2.129
505.667 1.51375
546.167 2.78487
547.167 2.76978
551.083 1.80948
564.000 10.9779
564.250 21.9466
564.500 16.2575
564.833 1.3533
565.333 4.0844
573.167 2.19912
573.417 3.98082
602.917 3.62706
663.167 4.37395
663.333 5.81136
664.667 2.21293
665.333 2.25163
668.417 5.88048
673.167 3.72552
675.000 2.39636
675.167 1.10719
677.250 2.77564
699.500 1.87806
703.250 4.763
715.167 0.654175
718.250 0.968231
727.333 72.9621
728.250 41.0242
728.417 40.4106
729.083 0.00157625
751.583 4.85605
762.083 6.09846
763.250 2.22926
783.917 5.34039
792.250 1.14921
802.750 4.76167
803.250 2.03824
825.667 1.88309
848.417 2.8144
865.500 5.6118
END IONS

BEGIN IONS
TITLE=File960 Spectrum33 scans: 1054
PEPMASS=596.31458 16112.57031
CHARGE=2+
RTINSECONDS=1585
SCANS=1054
214.917 3.73864
217.000 4.54262
219.000 1.53325
227.083 0.740657
227.750 1.6918
228.167 1.07274
241.833 1.73754
253.083 2.20463
254.417 1.50232
259.750 2.9776
260.333 2.58361
268.000 3.39633
300.250 3.47552
311.083 1.24052
312.000 0.486073
312.250 1.94628
318.000 3.52308
330.000 0.490078
345.417 3.01218
346.917 1.22109
347.333 1.10655
348.167 2.23059
353.083 3.29575
359.000 1.43629
366.000 0.916054
369.583 0.686528
370.500 0.758905
371.167 5.1023
371.750 0.000418972
373.667 3.37305
376.833 1.51169
379.500 1.05049
379.833 4.39311
388.083 1.09196
388.917 1.01207
389.750 1.17148
401.917 2.6133
403.333 3.92766
404.833 2.46512
405.000 1.95027
410.917 5.12149
411.417 0.00040706
419.000 3.25842
422.750 1.71225
424.750 6.26318
425.500 3.963
428.750 6.27605
429.083 1.64735
434.000 0.61351
434.250 12.4536
434.667 1.49317
435.083 2.06778
435.333 2.52058
439.000 0.509795
441.167 1.48378
447.667 1.53158
449.250 2.37547
451.333 0.6897
456.167 2.09521
458.167 1.10627
460.250 2.45737
461.250 1.77861
462.750 0.506619
466.750 6.88079
466.917 4.56499
468.000 0.783231
469.000 1.31382
470.417 1.29076
470.917 2.36445
472.917 0.809627
475.583 7.54594
476.167 0.00045559
483.500 0.414498
483.833 4.22054
484.250 0.873767
485.250 0.711261
488.417 2.08727
489.500 3.98431
489.667 2.23658
491.417 2.90863
492.000 4.89176
492.500 0.000424073
493.083 8.52722
493.667 0.000433012
495.083 2.74997
496.083 1.03362
496.333 7.02058
496.917 0.000436718
498.500 4.10254
500.750 3.35013
501.333 20.267
501.667 11.6329
501.917 6.12993
504.750 0.725893
505.333 0.54948
506.000 2.93411
507.833 2.36055
508.583 6.0168
510.167 16.5139
510.333 17.9593
510.833 4.93355
516.833 1.80834
522.917 8.52277
523.917 1.01267
524.833 3.54369
526.167 5.91311
526.833 0.434175
531.083 2.58679
532.583 4.33162
532.833 2.60326
533.333 5.27171
533.667 5.55911
534.333 0.984864
537.917 3.35603
538.333 0.721892
538.667 6.83523
539.167 0.000513853
539.917 2.28361
543.083 7.45548
543.667 1.22063
544.500 0.735887
545.417 3.99036
546.167 4.79227
546.583 1.0293
547.750 4.90846
548.333 5.93525
548.833 1.87693
549.417 1.44557
550.000 2.90265
550.667 3.39294
551.250 5.97557
551.500 7.35642
551.833 8.6201
552.167 4.16337
553.167 3.59225
554.167 0.934061
556.167 8.91739
556.750 8.26106
557.250 3.3441
559.167 0.999538
560.333 1.05488
560.833 3.40231
561.083 0.842341
561.333 3.8141
562.250 8.84265
562.417 6.81539
563.250 3.81346
563.917 1.56081
565.000 8.67677
565.500 5.83261
565.750 6.90689
566.000 4.59635
566.500 3.65521
567.333 4.6339
568.250 0.695565
568.833 1.84652
569.000 4.62887
569.750 6.39102
572.917 9.9367
573.500 0.000625509
573.917 6.74952
574.333 11.1384
574.583 8.91371
575.167 0.00045975
575.417 8.55133
575.917 0.000549085
576.167 4.81746
576.417 1.84502
577.167 6.80914
577.583 12.6722
578.250 38.2503
578.500 22.7437
578.833 22.2969
579.250 15.2282
579.750 3.2612
580.917 0.832729
582.833 8.55468
583.167 5.69118
583.417 2.66726
583.917 3.9983
584.750 0.712819
586.333 12.1774
586.583 7.51837
587.083 12.4741
587.333 13.5979
587.667 13.5234
587.833 14.7068
588.333 7.35746
589.083 5.07451
589.583 0.000386842
596.333 1.13998
608.417 1.30118
614.000 5.29119
614.667 0.893746
615.250 1.653
625.917 5.1592
630.083 0.6692
630.333 2.02239
631.417 2.66738
631.667 1.06431
634.417 3.55402
637.083 2.58801
657.333 3.97048
666.000 3.35665
672.500 6.68591
673.917 3.2885
674.167 1.78517
676.000 2.47778
690.333 20.5554
690.833 1.74712
691.167 3.15118
724.500 2.36037
725.167 2.37967
729.583 4.24599
734.250 0.466147
739.583 1.06716
740.833 5.59867
741.333 0.000481935
742.167 1.43742
743.083 5.23102
757.917 1.83499
758.333 4.2272
769.250 0.571904
780.667 2.12643
783.750 0.471023
785.083 0.566019
800.583 8.7003
801.167 0.000438153
802.917 1.57092
803.167 2.93246
803.333 4.92107
803.667 1.59573
804.000 5.83621
804.417 3.69237
805.750 2.80529
814.167 1.85929
827.750 0.907576
846.250 2.89538
862.417 2.33976
866.750 0.669536
873.250 4.35364
876.583 1.89231
878.083 1.98811
902.333 0.898686
914.417 2.23375
915.500 0.87258
929.167 2.55178
932.333 3.99361
933.250 0.940777
933.500 1.50647
947.167 7.80295
947.667 0.000601457
948.667 5.07592
953.333 1.03453
967.000 1.7803
967.417 1.48989
974.417 1.74543
983.333 2.07406
1009.500 10.6892
1010.000 0.000619261
1018.917 2.32108
1019.250 4.456
1019.500 7.52219
1020.083 0.00057161
1020.500 7.41588
1027.250 3.8204
1027.667 2.56662
1028.417 5.31424
1029.583 4.75483
1044.833 2.09776
1045.583 4.65718
1168.333 0.550909
1198.667 0.736748
END IONS

BEGIN IONS
TITLE=File960 Spectrum34 scans: 1055
PEPMASS=533.26416 14782.95313
CHARGE=2+
RTINSECONDS=1585
SCANS=1055
155.167 3.57445
162.167 2.05113
176.000 3.84726
182.833 6.38086
183.083 3.38544
185.000 2.84004
187.750 2.55987
199.083 3.1684
199.917 20.046
200.167 8.04683
200.750 0.000537494
211.083 0.479339
213.000 3.61484
223.000 1.42254
226.750 0.399841
235.167 1.33226
240.750 0.399321
244.917 1.00381
257.833 2.88852
263.083 3.76901
267.083 1.45762
272.250 0.960687
274.250 5.75468
274.833 0.000585284
282.167 2.87715
286.250 1.1631
288.250 0.983785
303.833 0.871068
308.167 3.6125
311.250 0.574624
313.167 0.492759
322.000 1.94657
328.500 0.850577
328.667 1.56095
329.917 2.90742
330.500 2.4007
331.083 8.58407
331.833 3.51264
334.917 3.59418
338.250 3.56547
339.083 1.83672
341.083 2.20664
345.917 2.63525
346.167 3.14347
346.417 2.97662
347.000 2.49146
360.083 5.43898
360.583 0.000593474
363.000 0.927997
363.917 0.892825
364.083 1.72064
369.750 0.925066
381.917 2.46678
383.167 2.91328
384.583 2.45843
387.250 2.48113
387.750 1.54075
394.417 3.7235
395.833 1.14219
399.083 7.0536
403.083 1.12872
404.250 1.48287
407.583 4.8899
408.167 2.33045
409.417 1.73322
412.083 3.7728
412.750 4.22415
413.000 9.6074
413.500 0.00066004
415.750 7.87471
416.333 0.00057973
418.417 1.25861
427.000 3.38616
429.250 5.38941
432.250 3.33053
433.167 0.872458
434.000 6.67278
434.667 0.861903
434.917 4.86428
435.500 6.82314
438.250 3.38135
440.333 3.36724
440.500 3.43059
441.333 0.937791
443.917 1.0598
446.167 1.51438
446.583 5.61763
447.083 5.15063
447.667 3.55331
451.500 0.79834
454.333 4.66471
456.250 1.6481
458.333 1.45291
458.833 1.77787
459.000 2.88178
459.167 2.0704
459.583 0.633841
460.583 1.47164
463.333 1.37962
464.083 2.58887
464.917 4.09135
469.167 1.41053
469.583 4.4837
470.167 1.6961
470.333 2.26477
471.917 0.785552
474.333 2.61778
475.333 2.52243
476.000 0.869004
478.917 5.25085
479.417 0.000442693
482.667 1.20657
483.500 11.8276
484.000 0.00099306
484.333 7.7492
485.083 2.17296
486.417 0.66267
487.417 6.78535
487.583 9.35011
487.917 0.720096
488.250 1.79091
488.917 1.98239
489.250 4.15245
489.667 8.37341
490.167 2.59744
491.917 1.96636
492.917 6.80891
493.417 0.000474277
494.917 2.98402
495.917 1.85787
496.083 1.37541
497.000 1.69394
497.250 3.63262
497.583 16.5049
498.333 5.65953
500.083 6.16794
500.417 16.1567
500.917 0.946642
501.583 10.1259
501.917 4.1218
504.000 2.67324
504.167 2.76242
505.250 4.1776
510.000 3.86017
510.667 0.961563
514.083 5.27449
514.333 5.8355
514.583 11.1553
514.917 10.3686
515.333 5.03359
515.750 12.6217
516.333 13.1296
516.917 0.000788918
517.750 15.0341
518.333 0.00086822
521.000 0.93435
523.250 7.36876
523.583 18.114
523.917 9.12517
524.167 15.5944
524.500 5.85663
524.750 6.15154
524.917 5.51729
525.167 6.96367
525.917 1.48811
563.833 1.09098
572.250 4.28953
573.083 1.89041
574.083 4.70705
574.417 3.91167
575.333 4.44997
589.250 5.31235
604.000 0.90542
605.083 8.36322
605.667 0.000537733
613.417 1.15261
613.750 4.62469
615.250 3.83337
617.167 2.20331
624.167 0.961999
630.417 2.24589
633.333 3.69007
634.000 2.47624
691.583 2.2701
692.500 0.599168
700.333 2.09677
703.417 5.7287
703.833 0.906623
704.250 5.80266
704.750 0.000485467
719.083 5.53236
719.917 2.02976
720.250 7.57775
755.667 4.83912
773.417 4.37214
788.333 1.27307
791.083 2.53457
805.083 1.58785
812.000 5.12995
844.417 1.99268
849.250 1.93938
861.833 2.98132
865.667 2.20944
866.333 42.9784
867.083 23.8528
867.250 21.8713
867.667 5.10164
867.917 2.69609
908.083 1.92247
919.333 5.24725
919.500 4.08055
920.167 8.29777
927.333 0.803335
928.667 2.43956
937.500 1.77398
977.417 1.0735
978.417 3.85995
1000.583 0.685258
1010.750 1.91296
1026.167 1.45432
1044.167 4.10003
END IONS

BEGIN IONS
TITLE=File960 Spectrum35 scans: 1061
PEPMASS=513.61066 16246.94238
CHARGE=3+
RTINSECONDS=1593
SCANS=1061
156.083 0.828825
157.917 1.88003
164.000 0.792271
173.000 17.433
174.167 4.27244
174.917 1.21546
176.083 2.02196
190.000 1.33076
201.000 9.05225
201.250 6.57495
202.917 2.76457
210.833 2.85165
228.667 1.30402
230.167 0.788447
231.667 3.76581
236.250 1.80827
239.917 0.742015
252.000 1.99324
255.500 1.07852
259.333 1.62746
272.083 5.6709
275.917 1.2849
286.750 1.96601
287.000 0.494668
290.250 2.49144
296.833 2.48901
302.750 4.67484
308.083 1.12237
311.917 0.532711
312.833 0.864524
313.583 0.836375
321.500 2.6628
322.083 1.7319
326.083 2.57904
328.333 2.47294
333.000 5.71386
339.083 1.67723
342.000 3.23712
351.167 1.0546
353.500 2.0265
354.750 1.18819
355.083 1.16791
356.167 2.37736
356.833 0.97234
359.083 2.43215
363.750 2.44032
366.167 2.58397
367.083 4.30286
367.667 0.822382
373.500 3.1438
374.333 2.08149
378.083 4.84669
379.000 5.19908
382.833 2.2226
383.750 0.87031
384.750 0.820545
385.167 2.99109
385.417 1.44404
388.583 4.27863
392.750 0.620049
393.917 3.17109
394.250 7.17274
395.583 3.81589
395.917 3.4537
397.833 1.05579
398.333 2.65468
401.667 2.16185
404.333 2.0457
405.667 1.2859
406.167 1.70996
413.833 2.3227
414.250 2.84832
415.167 2.18699
415.583 2.46068
416.750 0.960692
418.083 1.65861
421.083 3.07439
424.833 1.38361
426.917 4.07342
427.333 5.93306
429.417 2.2687
432.583 1.50691
436.750 0.768147
438.750 3.04405
440.250 1.80497
441.083 1.20493
441.917 1.22448
448.333 4.06918
448.667 4.51022
449.917 2.09574
450.083 2.30168
450.750 2.95976
451.000 1.10597
452.000 2.7725
452.333 3.86947
453.167 1.5758
453.833 0.81272
454.250 2.28471
456.083 2.93198
457.250 1.62972
459.167 3.616
460.417 11.6828
464.500 4.40223
465.083 7.83895
466.167 4.43964
466.833 1.71113
467.250 1.13761
467.917 2.76593
468.250 0.840604
469.750 3.91894
470.000 5.80213
473.333 4.40571
474.833 0.579315
476.667 1.40792
477.083 1.07168
477.833 1.4139
478.083 1.42287
481.667 5.27188
482.083 1.19486
482.500 6.40652
482.667 5.68318
485.000 0.890814
485.833 2.54567
486.083 4.89594
486.750 1.89825
490.667 5.71131
491.167 3.60524
491.417 7.40132
491.667 10.9859
492.000 3.30051
492.333 5.30939
492.750 7.79727
493.833 2.60391
494.917 9.82154
495.333 10.0114
495.667 0.659517
496.000 15.1044
497.000 6.5807
497.250 3.13674
498.750 2.44047
499.667 7.32399
501.583 5.22213
502.667 4.80281
504.250 10.8357
504.500 4.61235
504.833 6.13903
505.333 10.8883
505.583 9.11537
506.250 3.6526
534.333 1.24501
535.333 5.10106
537.917 3.61117
572.000 5.53833
573.333 0.90673
575.250 0.63189
576.167 1.08119
583.500 0.921604
583.833 19.9136
584.333 5.21415
584.750 2.04081
585.833 4.26867
586.250 14.5495
605.417 0.932004
612.083 2.59204
616.250 1.31031
629.500 4.6405
634.083 4.44544
634.417 4.80336
634.583 3.62715
635.917 0.655412
638.667 8.2466
639.917 2.32318
660.917 28.7056
661.333 24.1739
661.667 21.2254
662.083 2.70461
669.917 155.324
670.333 136.07
670.750 50.3706
671.500 7.38506
672.000 4.18043
685.250 2.04334
697.167 0.752661
711.583 1.95886
712.917 2.30987
719.250 2.58356
719.833 10.078
757.917 0.844112
791.500 1.42448
796.750 3.20006
798.250 4.80415
818.167 1.15681
886.500 2.05352
896.250 2.86574
903.583 7.2689
905.333 5.56807
911.167 1.26354
911.750 1.80106
920.083 1.30135
1041.250 1.47979
1167.083 2.87264
1192.167 7.91672
1193.667 3.33108
END IONS

BEGIN IONS
TITLE=File960 Spectrum36 scans: 1062
PEPMASS=769.91290 15254.17480
CHARGE=2+
RTINSECONDS=1594
SCANS=1062
223.333 3.2352
237.750 2.31064
243.667 0.560196
245.750 0.588238
246.000 4.08441
271.917 2.01582
354.500 0.790451
359.250 0.60564
360.333 0.763054
362.917 1.83518
372.167 1.83402
373.083 2.39638
373.333 2.22316
382.500 0.627221
394.583 3.40734
395.000 1.11298
410.250 2.17227
412.250 0.831145
422.083 3.54771
452.417 3.04681
452.583 1.32681
460.333 5.2315
460.500 3.00574
460.917 0.630423
467.500 1.61342
479.250 1.31935
483.083 1.8362
510.167 1.14577
510.917 0.839327
511.417 2.49188
520.750 0.865843
525.250 3.75634
527.167 1.87734
530.917 2.46405
533.333 2.27831
535.417 2.10162
535.667 3.07621
537.250 0.917742
546.583 1.88552
548.917 0.389664
552.750 2.04806
555.333 1.66722
561.167 2.49225
562.000 2.11902
562.583 3.44322
567.333 1.54914
575.750 6.21828
576.000 10.8277
576.500 0.000865884
576.750 4.62518
580.000 0.386668
583.583 1.23128
583.917 31.3432
584.333 10.5384
584.833 9.01623
586.583 0.912975
587.083 1.90913
588.250 1.78049
590.667 2.27833
603.750 5.82554
604.250 0.000473275
606.083 5.602
608.917 0.626002
612.333 5.81795
612.917 3.38553
614.333 3.91996
620.500 1.92235
622.000 2.07473
625.333 18.8752
625.667 4.34099
626.000 8.37619
626.500 0.000612188
626.917 5.87849
627.417 2.98199
629.333 1.40967
629.833 10.0198
630.417 0.000591791
634.333 14.3453
634.833 10.5911
635.333 0.00104475
638.250 2.14303
638.500 2.00531
639.167 14.6517
639.750 0.000987142
641.333 0.435238
641.833 0.812968
647.750 2.44638
648.500 1.33242
652.333 7.30978
652.833 0.000578067
654.250 0.724578
660.750 13.5747
661.083 13.4725
661.333 12.0501
661.750 6.68555
662.083 1.92177
662.333 4.31342
662.667 2.8512
664.500 5.43261
667.000 6.41597
667.583 0.000539634
668.333 2.87874
669.833 31.6679
670.333 37.3363
670.583 4.2946
670.833 11.1536
671.417 1.14143
672.167 2.90844
673.333 1.83855
675.917 7.06832
676.417 0.000846504
678.667 10.9704
679.083 1.93518
680.917 5.96289
681.417 0.000520413
682.250 9.54095
682.750 0.000481697
686.917 1.46751
687.750 3.12351
688.500 4.18015
693.000 3.62493
696.500 1.92269
696.917 2.53181
697.333 4.69504
698.583 3.58792
700.250 14.5476
700.833 1.75742
706.333 13.3681
706.917 4.71734
707.083 2.41126
707.917 0.780218
708.250 6.19683
709.083 2.74361
709.250 3.98163
710.167 9.56844
710.417 4.23791
711.000 1.92824
716.083 4.04992
720.250 1.21888
722.500 3.73336
723.750 2.82533
724.667 4.58692
727.333 1.01392
729.250 0.935323
730.417 3.96273
731.500 4.60618
732.167 4.27129
734.417 3.16137
738.917 1.55044
739.417 2.74635
741.833 2.01128
742.250 7.20621
742.500 3.28584
742.750 10.8078
743.333 2.53883
743.583 5.61506
744.083 0.000422028
746.250 6.38114
746.833 0.000509013
747.500 8.12771
747.833 3.19084
748.583 3.85095
750.750 4.31843
751.333 10.0455
751.750 5.5942
752.250 9.34988
752.500 7.60804
752.750 11.4131
753.083 12.3328
753.500 11.4862
754.083 0.000791385
754.417 10.0615
754.917 1.21926
755.750 3.43444
759.417 4.91853
760.917 35.0969
761.083 28.6449
761.333 26.7695
761.667 12.6972
761.917 10.7938
762.417 0.000650945
763.667 9.82982
764.250 0.000551068
781.167 1.35499
794.917 3.75296
805.833 7.12477
806.417 0.000456529
810.250 4.40255
812.417 7.24186
812.917 0.864004
814.333 11.107
814.917 0.000576657
816.167 1.18434
821.083 1.74707
824.417 2.76371
825.083 0.616479
872.583 3.4845
878.417 3.61177
903.500 1.59246
921.083 2.09571
922.417 1.53077
941.417 2.01769
951.083 4.85272
951.667 0.000400766
977.750 2.45877
978.417 4.70452
979.333 5.39963
1002.250 4.05935
1008.167 1.52828
1020.250 2.07085
1020.500 9.01688
1021.000 0.000649713
1052.167 2.36435
1070.333 1.94208
1075.583 0.760026
1079.083 2.26894
1079.500 1.36481
1080.417 1.9563
1085.250 3.69257
1148.667 5.29993
1149.167 6.40021
1151.250 4.16745
1163.333 1.55208
1166.167 9.94105
1166.583 25.3437
1166.833 12.7198
1167.417 28.9268
1168.083 3.30668
1168.667 6.3805
1180.500 7.20802
1181.000 0.000437974
1192.417 2.32588
1201.583 3.17161
1232.167 2.28254
1249.583 5.06849
1253.333 4.76486
1253.833 0.000405215
1267.250 2.98825
1268.500 2.74295
1269.667 3.19881
1275.500 2.07865
1277.333 3.89156
1281.583 2.89554
1293.583 1.95745
1294.333 1.96942
1295.250 0.971039
1321.583 1.81897
1338.250 1.28869
1338.583 1.14463
1339.667 0.945452
1339.917 1.38367
1374.417 4.36748
1374.833 1.35325
1376.583 2.57839
1386.667 2.84534
1392.500 7.46637
1392.917 5.90021
1393.417 0.000492915
1393.917 4.00503
END IONS

BEGIN IONS
TITLE=File960 Spectrum37 scans: 1066
PEPMASS=669.85413 17299.07227
CHARGE=2+
RTINSECONDS=1598
SCANS=1066
194.750 1.24051
227.000 1.87088
244.083 1.18092
287.667 2.67806
299.333 0.936651
321.250 3.88257
332.000 0.603018
334.750 1.34913
337.000 2.92419
346.083 2.3094
354.083 4.12228
360.167 1.44334
366.917 1.16313
399.083 2.14666
404.833 2.77887
407.833 4.96671
417.917 1.67004
422.417 0.501196
428.500 3.29186
435.917 1.26631
440.917 1.86273
457.500 0.925923
460.083 2.65627
461.250 3.50257
466.750 1.88946
481.000 4.19635
483.000 3.50645
490.250 1.08432
494.667 2.98224
495.250 1.15531
496.667 8.28838
499.833 2.09202
504.333 5.1316
505.250 2.84735
508.083 4.10305
509.333 1.62922
510.833 1.74288
515.250 1.29557
525.000 3.39717
527.000 2.69351
530.917 5.94544
531.083 4.97356
533.333 2.77732
536.000 0.996653
536.750 6.48403
538.417 1.73747
538.750 0.469834
540.000 1.10096
541.000 0.862191
547.917 0.883489
553.083 1.02006
556.167 3.43958
557.333 2.68806
562.333 8.81437
564.000 1.04827
566.167 5.72363
567.667 2.69989
569.917 2.26914
571.083 1.62742
572.083 2.36252
574.250 2.19135
575.000 4.66937
575.250 6.51104
575.833 2.65511
576.167 0.800716
576.833 3.15446
578.583 5.95813
579.333 2.4679
579.583 0.306156
582.500 6.80512
583.833 68.5076
584.333 39.818
587.167 2.49864
587.667 2.11486
588.000 5.29639
595.083 3.97592
596.667 5.10177
597.250 3.51185
597.833 1.53375
602.833 0.456451
604.250 5.24647
606.333 3.12022
609.500 3.57819
610.083 0.957825
610.833 1.23795
611.333 13.1901
620.167 8.46326
620.667 4.44234
621.750 5.20138
624.000 4.55682
625.500 0.759889
626.500 3.60097
626.917 2.00197
630.667 1.62654
633.333 2.83585
633.500 3.9821
633.917 1.85222
637.833 8.82201
639.333 9.07794
639.667 2.7785
639.833 2.50908
641.417 2.07662
642.417 3.64078
643.500 8.0574
646.750 5.2886
647.000 8.06
647.583 3.21628
648.000 8.31374
650.000 11.3384
651.167 12.4697
651.667 8.36314
652.000 14.1529
652.250 11.5133
652.417 18.8072
652.667 11.3429
653.167 4.37236
660.250 1.96139
660.833 100.645
661.333 48.449
679.833 2.21708
728.917 4.9427
778.000 1.07633
795.500 2.69616
812.333 6.4057
813.333 4.18095
860.250 1.14324
867.583 1.46337
871.917 3.18254
915.333 0.894883
941.083 7.65096
941.583 14.1075
981.500 1.10006
1003.917 3.79006
1004.333 8.04195
1020.500 1.1063
1049.167 1.25268
1069.333 5.03864
1070.000 2.99091
1070.333 2.13498
1080.167 9.62988
1094.583 3.11543
1110.333 3.92384
1148.667 4.65925
1163.917 1.029
1166.167 2.27353
1166.583 3.93717
1167.000 0.694956
1167.583 1.23043
1192.500 9.46741
1192.917 1.15571
1302.583 5.23392
END IONS

BEGIN IONS
TITLE=File960 Spectrum38 scans: 1067
PEPMASS=583.81165 19566.52344
CHARGE=2+
RTINSECONDS=1599
SCANS=1067
178.000 2.17427
179.833 0.477021
187.083 1.23738
198.000 3.70842
201.000 1.16686
209.917 0.775189
215.167 1.81587
225.833 3.25122
226.083 6.48121
227.083 2.81345
228.250 1.21093
245.917 8.45086
246.250 2.90549
252.000 0.927945
256.833 2.42522
264.917 1.46776
265.167 1.16375
295.917 1.53134
299.167 4.08328
302.833 6.32324
313.333 1.55781
327.083 4.31019
338.833 2.51153
340.083 1.79807
354.667 0.99995
355.083 1.96081
355.833 0.995394
356.250 10.9392
357.167 1.37028
361.167 4.84583
365.917 2.37954
367.333 0.513757
369.000 6.34031
369.583 0.00044156
371.000 3.20044
371.750 0.909165
374.250 1.7975
377.000 2.17008
378.583 4.80359
378.917 2.16018
379.250 1.28501
385.083 0.680248
387.167 3.82032
388.167 2.27375
389.000 1.17653
395.833 2.49147
398.667 3.88954
399.333 2.20847
409.333 0.899142
412.750 1.87675
418.250 2.89272
421.083 0.435786
423.167 9.03256
423.750 0.000659497
425.667 1.99147
429.917 2.16123
430.083 2.17445
430.250 3.14832
430.667 2.96921
432.500 2.01253
433.083 0.720307
437.333 1.04539
437.750 7.75698
437.917 10.4431
438.333 18.5087
438.833 6.31713
439.083 5.58177
441.083 1.12591
444.167 3.39669
446.333 5.73125
446.833 0.00052565
447.083 2.35578
447.667 2.08081
450.000 8.48626
450.500 0.000486306
451.833 1.02226
452.167 11.987
452.500 5.19235
452.667 6.93822
453.083 8.78867
453.667 0.00052632
454.000 5.66394
454.500 0.000512916
457.667 1.36537
460.083 3.61693
461.000 4.78793
461.250 4.80432
461.917 12.8286
462.417 3.6562
466.750 3.61238
469.000 2.39958
469.167 0.844621
469.917 6.31786
472.083 10.8118
472.667 0.00084869
479.167 2.00591
479.833 1.94352
480.917 1.38388
484.083 2.23024
484.500 1.40256
484.750 0.922553
485.000 6.29693
485.833 1.15358
487.083 0.783371
487.417 2.1657
488.083 2.11326
488.333 2.88108
488.583 7.66282
489.167 0.00043532
490.917 5.1182
491.167 5.13173
491.667 0.000740602
494.000 7.25004
494.500 0.000639954
494.917 1.12352
495.833 0.811091
496.833 9.35977
497.417 0.000534466
500.167 1.39005
501.333 5.30003
501.917 1.19272
502.250 1.31552
502.750 11.4317
503.333 0.000774602
503.917 3.05614
506.083 1.52258
506.833 1.49511
510.750 4.86923
511.333 3.0863
512.917 1.98307
517.083 1.27224
518.583 3.0407
518.833 3.77165
519.083 4.73468
519.750 6.52142
519.917 5.47522
520.083 3.6264
520.750 2.51532
523.250 4.04288
523.917 1.03997
524.417 7.44369
526.083 1.66459
526.583 7.67812
527.083 3.11537
527.417 12.8499
527.750 3.44325
528.500 0.44021
531.750 3.96058
533.833 5.63358
534.083 7.0701
534.417 8.78834
534.750 2.99738
535.083 6.73381
535.417 4.25843
536.500 0.787933
537.250 2.92464
537.833 4.10033
538.417 10.3853
538.917 0.00111562
539.167 11.2796
539.750 3.42537
539.917 5.08254
540.167 2.27736
540.833 0.850035
541.167 6.76226
543.083 3.67283
543.250 2.89883
544.083 3.90399
544.750 3.2063
547.417 5.00227
547.750 6.94034
548.250 4.26232
548.750 1.69763
549.333 0.909826
550.917 1.37144
551.917 5.38203
552.083 6.23603
552.833 8.47343
553.500 5.68453
553.667 4.72655
555.167 0.906212
557.167 2.1229
559.000 4.56164
559.500 0.000424748
559.833 2.70293
560.500 3.30382
561.333 2.71178
561.667 1.85828
563.167 4.35248
563.667 1.89632
564.667 8.45026
564.917 16.2302
565.250 14.3148
565.750 19.3585
566.250 41.191
567.083 3.3117
567.333 10.5365
567.833 2.98282
571.750 3.79832
573.667 7.38232
574.083 9.6349
574.583 3.17941
575.083 24.538
575.333 23.1796
575.500 21.2506
575.833 7.77216
600.500 8.58185
601.083 0.000544678
607.083 1.59666
608.083 3.86676
609.083 3.56042
623.250 3.16867
624.333 0.802626
624.667 1.54253
629.000 3.16586
643.500 1.64511
644.417 3.08421
644.917 2.05862
667.917 2.1315
690.500 1.56538
697.167 0.845551
697.917 3.80418
698.167 2.36627
706.833 2.13492
707.083 3.21344
714.917 2.96358
737.583 5.5298
738.083 0.000517283
739.750 0.813035
745.667 1.04401
754.417 4.70597
754.917 0.000441015
776.583 2.23064
777.250 2.32396
790.667 2.89819
798.417 2.44392
809.083 2.44335
811.917 2.53249
812.250 7.31081
812.833 0.000420519
813.250 2.47224
813.583 0.729188
854.333 1.54761
874.417 1.88866
875.333 2.94196
881.417 0.50017
883.083 1.85599
886.167 8.43529
886.667 0.000734332
887.167 2.17222
888.833 1.28509
893.667 3.04052
902.167 6.52185
903.583 1.18217
904.917 5.37319
905.250 1.53099
905.500 2.69015
909.333 0.842989
916.750 1.07501
920.500 0.567488
921.000 1.59035
921.417 5.79894
921.583 8.99143
921.833 5.44631
922.417 3.97035
923.500 1.62894
923.917 5.70053
941.250 8.44695
941.583 2.67397
942.417 5.58085
942.667 2.77868
944.083 0.785642
958.167 1.23429
960.000 4.63353
965.000 2.17684
993.333 7.37482
993.917 0.000614065
994.583 4.8836
1002.083 7.25332
1019.917 3.68312
1020.250 11.4613
1020.500 8.10495
1020.750 4.71125
1021.500 12.2317
1021.833 7.47422
1052.333 2.42025
1069.750 5.11341
1071.083 1.99019
1081.500 2.71414
1126.250 3.77604
1128.333 0.732972
END IONS

BEGIN IONS
TITLE=File960 Spectrum39 scans: 1069
PEPMASS=747.37164 15804.82520
CHARGE=2+
RTINSECONDS=1600
SCANS=1069
220.833 4.10634
221.417 0.000327821
240.833 0.526748
246.750 2.53306
247.250 0.000193975
254.083 0.999175
261.917 2.17328
271.667 2.36597
271.917 2.35807
274.167 0.331134
275.917 3.70972
276.417 1.51946
287.667 2.1302
287.917 0.854431
289.083 0.960857
293.333 3.1901
301.000 1.07687
303.000 3.82618
303.167 5.83702
303.750 0.000355504
311.167 2.07471
326.083 2.04282
326.917 0.719984
332.083 4.10728
332.667 0.000265322
354.167 0.550225
356.833 5.26213
357.333 0.000400784
358.000 1.40648
365.000 2.73248
365.583 0.000229247
366.167 2.04435
376.333 5.80632
376.917 0.000410535
378.500 1.05639
378.667 4.15347
379.250 0.557982
380.167 2.27634
382.167 1.75824
395.833 0.667271
399.333 2.44361
399.917 0.000199049
400.250 2.92423
400.833 0.000240019
402.083 2.86928
402.667 0.000202616
406.833 0.911152
412.167 2.2523
416.833 1.55899
417.083 4.30771
417.333 17.3482
418.000 1.41025
418.250 3.9547
418.500 3.2674
421.000 5.32379
421.500 0.87604
422.167 2.53609
422.667 0.000211867
431.417 2.19793
444.083 2.56239
453.167 7.29433
453.667 0.000504339
454.833 6.5415
455.000 4.14893
455.583 0.000246957
457.833 1.83561
462.417 1.47421
467.500 4.18909
468.000 0.000247299
470.250 5.50532
470.750 0.00044392
471.833 5.36213
472.333 0.000314378
472.917 0.72974
473.417 1.84007
475.000 5.54814
475.583 0.000283616
476.333 1.0823
479.167 0.67847
484.417 2.27559
489.167 2.8512
489.750 0.000192301
490.083 3.07755
490.667 0.00019292
491.500 1.71801
493.667 1.8572
494.250 3.52854
494.833 0.000191178
496.333 3.5177
496.917 0.000228854
501.000 1.75389
507.583 2.97617
507.833 0.729625
508.083 5.17839
508.667 0.000342892
509.000 3.01202
509.583 0.00018729
511.000 1.18263
515.000 5.69076
515.500 0.000489474
520.083 0.637997
520.333 1.09295
527.167 2.77785
527.833 1.36166
528.167 0.633862
529.250 5.37316
529.833 0.000384368
531.833 0.679222
533.833 0.968342
535.167 2.05118
536.250 1.8585
537.000 3.37013
537.583 0.000250668
543.583 1.71512
545.000 0.765521
545.250 12.6048
545.917 0.000351902
546.167 5.05961
546.417 7.87024
547.167 6.86893
547.750 0.000375183
548.750 2.54415
549.333 0.000207166
558.000 3.54295
558.750 11.0979
559.250 0.000548051
560.333 1.60109
562.083 9.20818
562.667 0.000456107
567.250 5.70825
567.750 0.000279703
569.917 3.34885
570.500 0.000212291
574.000 1.79471
575.750 1.50692
583.000 3.03861
583.583 0.000268979
586.000 0.597646
586.583 1.1897
586.917 2.42008
587.417 0.000202231
599.167 2.29896
599.500 7.43642
600.000 0.00043387
600.333 1.90462
603.167 3.17121
611.583 4.95792
612.167 0.000442741
613.333 4.98889
613.917 0.000383469
615.583 1.68837
616.917 3.45521
617.083 3.36732
617.417 5.52991
618.000 10.2351
618.167 8.36506
618.500 4.08089
618.750 1.75994
619.500 1.47386
621.250 3.10409
621.750 0.000201118
623.417 2.23924
627.583 0.985261
629.000 0.864358
630.167 0.743589
631.250 7.23363
631.833 1.66314
632.250 1.32473
636.417 2.32188
636.583 2.14666
637.167 0.00017397
639.250 0.751324
639.500 8.88836
639.917 6.04337
640.083 3.05985
640.583 3.76692
640.750 1.72598
641.417 7.87925
642.000 0.000913552
644.500 6.51023
645.000 0.00044982
645.417 3.76691
645.917 3.4677
646.500 0.000261139
656.750 1.55084
657.583 4.862
658.250 2.49241
658.833 3.98014
659.333 0.000300976
663.083 2.09179
664.250 1.02229
666.167 7.80234
666.750 0.000500077
673.833 1.60889
674.250 15.3974
674.833 6.41946
675.167 11.25
676.000 0.000473999
676.750 7.04582
677.333 0.000400197
679.333 2.79366
679.917 0.00022763
683.583 4.40791
684.083 2.5489
684.917 7.96392
685.167 2.59227
685.333 1.0824
686.250 2.05813
686.833 0.000185152
690.000 3.42986
690.250 6.30918
690.833 0.000446898
694.833 5.28289
695.417 0.000472347
696.833 1.00222
700.583 1.41591
702.083 4.29603
702.583 0.000219787
703.083 2.30619
704.417 4.01141
704.583 1.64188
704.833 1.21374
707.333 4.15878
708.000 2.55637
708.500 0.000186563
708.833 1.36615
710.833 0.856382
711.333 1.61892
711.667 1.15307
712.000 2.8237
712.833 10.0766
713.250 0.464327
714.167 1.24547
715.250 3.32816
715.833 8.97673
716.000 8.29709
716.250 10.4545
716.833 6.60714
717.333 3.98339
717.750 1.13228
721.333 3.74977
722.000 2.99184
722.167 2.93698
722.667 0.000246954
723.917 7.9057
724.500 0.000837305
727.250 4.15486
728.000 3.15849
728.417 7.52545
728.667 7.09344
728.917 8.24861
729.250 14.9195
729.583 6.52104
729.833 5.95941
730.000 5.55039
730.500 6.03042
731.083 4.16048
731.667 0.000310677
732.083 3.55309
732.667 0.00027224
733.833 3.44064
734.417 0.000200376
737.333 6.69645
737.750 11.214
738.583 5.99232
738.917 10.7838
739.250 11.9133
739.833 3.6521
740.333 0.000246625
768.917 3.43033
769.500 1.08291
776.250 1.63592
802.417 1.48589
811.333 3.76829
811.833 0.000197546
819.250 1.68378
820.583 6.08496
821.167 0.000474878
832.917 3.51033
841.083 1.49462
858.000 5.42043
858.250 10.852
858.583 5.71613
859.000 4.79972
859.250 1.69152
859.500 8.33186
860.167 0.000335096
875.333 2.95732
875.833 0.000209266
914.500 4.56239
915.083 0.000241168
918.417 2.20411
931.083 0.943144
932.500 2.08995
949.583 4.70602
950.167 3.77983
950.750 0.000221891
969.417 6.69919
969.583 3.98225
970.167 0.000300474
971.000 2.79802
971.583 0.000252846
986.417 8.23883
986.917 2.94255
987.333 9.29436
987.750 3.92602
988.417 3.80616
989.000 0.000243268
991.667 1.30131
1009.417 2.12177
1013.167 3.11845
1013.750 0.0002912
1078.667 2.7198
1080.667 0.976276
1081.333 1.5066
1097.250 0.713471
1097.583 8.95173
1098.083 0.000499523
1115.167 1.94753
1115.417 6.79263
1116.917 0.553264
1133.167 2.80747
1133.667 0.00021156
1150.417 1.3267
1217.750 4.13476
1218.333 0.000233006
1233.167 1.33849
1261.667 1.18218
1262.333 3.51898
1262.917 0.000188916
1268.917 1.117
1277.417 1.29831
1278.500 1.17901
1278.833 3.98797
1279.250 1.04036
1279.583 3.36416
1279.917 6.99212
1280.500 0.000386774
1329.250 1.20094
1347.250 1.07065
1347.500 2.94666
1348.083 0.00024092
1348.917 2.9136
1349.417 0.000205529
1365.167 2.3719
1366.500 2.87594
END IONS

BEGIN IONS
TITLE=File960 Spectrum40 scans: 1070
PEPMASS=489.24768 12784.31250
CHARGE=2+
RTINSECONDS=1601
SCANS=1070
139.833 2.61015
156.083 2.07578
165.583 0.888022
166.083 3.19264
174.833 3.32778
177.167 2.59741
178.083 6.93244
182.917 0.523543
185.167 3.30762
190.000 1.94735
197.250 1.86739
202.083 1.69432
221.083 0.762722
223.000 0.638638
223.167 4.28961
227.917 3.17776
233.917 12.0058
240.083 4.22412
245.917 1.11984
251.167 16.0876
252.000 3.19089
252.333 1.05669
259.000 0.802104
274.917 2.82078
278.083 1.13221
279.000 2.45377
280.083 2.6721
282.083 0.558492
283.250 1.33463
286.167 2.17612
287.750 0.602018
290.333 1.35289
292.333 1.72999
292.750 0.424915
302.833 0.863658
304.083 0.899454
306.083 1.59776
312.667 1.41553
316.250 0.805336
320.083 1.39526
323.250 7.38359
325.000 0.513939
331.083 0.925746
338.250 0.906055
339.000 1.32894
344.083 0.899752
351.333 1.60305
351.833 1.47654
357.917 2.78683
359.833 0.749113
361.167 1.53595
364.917 1.19878
367.833 2.51505
369.167 4.58155
374.083 1.03025
380.917 0.537827
386.750 4.26876
388.000 3.95947
389.000 2.03689
390.417 1.0009
391.083 2.73354
393.167 2.7774
397.583 0.485245
398.917 1.48801
400.333 2.23597
401.000 87.7914
401.833 11.7593
402.000 5.24747
403.917 1.48677
404.167 2.43077
409.000 4.48271
410.167 4.01163
412.583 3.05822
412.833 3.53125
413.333 1.85291
413.917 2.86583
414.417 8.9425
415.167 1.53152
415.500 3.09893
415.750 0.670346
416.167 2.12813
416.667 0.761528
416.917 3.60211
417.833 5.94964
418.333 3.44402
419.000 1.81804
419.500 1.14739
424.167 0.689229
425.000 4.75757
425.250 0.628821
425.500 5.57648
425.833 4.70816
427.000 1.35462
428.167 2.07307
428.833 3.05542
431.750 1.58074
432.500 13.3967
432.750 17.0311
433.083 4.73669
433.417 13.0424
433.917 0.00151512
434.667 4.2967
435.500 0.679574
436.250 2.169
439.833 8.94817
440.333 0.000971819
441.833 0.551712
442.750 2.19028
443.167 7.57789
443.917 2.1042
444.167 3.01204
444.333 1.63289
444.750 6.61752
445.250 3.70406
446.167 3.98319
446.833 2.4616
447.083 1.41095
448.000 5.23313
449.167 2.11151
451.000 5.32973
452.083 2.21298
453.167 2.64952
454.000 3.51894
455.250 1.62775
457.083 9.06189
457.833 2.03082
461.167 1.11352
461.750 8.19971
465.833 7.77882
466.333 5.13192
467.583 11.7136
469.167 1.88572
469.833 8.35907
470.167 5.84574
470.917 7.99101
471.250 17.7748
471.500 13.3481
471.917 13.8076
472.333 21.8249
472.917 0.0011197
473.500 3.61658
474.083 3.59255
474.500 3.70362
475.083 1.1371
478.500 2.03476
479.083 5.27378
479.333 4.86975
479.667 4.14407
480.250 7.82407
480.750 6.7751
481.167 1.84212
481.500 0.779385
483.000 3.67304
483.250 2.03558
500.333 3.01997
500.583 3.95695
501.083 2.23248
518.167 2.86894
518.417 2.32903
518.917 3.01421
526.500 0.849851
528.083 2.99282
537.250 4.29478
545.667 2.99182
554.167 4.18796
561.500 8.20814
564.167 8.35984
564.500 2.45796
565.333 6.97712
571.500 1.28084
604.000 10.3789
604.500 14.2799
605.083 4.1744
607.833 6.61135
618.250 1.93956
628.417 6.40362
633.167 2.5738
638.000 0.787489
651.667 1.53373
663.333 5.65996
663.667 4.62982
673.500 4.69956
674.417 5.27262
689.250 0.58349
691.417 0.895343
702.500 1.13459
726.833 5.40352
727.250 43.683
727.417 41.8168
728.333 18.4249
750.000 2.11432
764.333 0.703375
778.500 1.24234
803.083 2.01412
831.417 1.25946
832.250 1.35711
841.083 1.03486
848.417 2.61468
848.750 2.47994
864.583 2.46424
877.500 0.852089
END IONS

BEGIN IONS
TITLE=File960 Spectrum41 scans: 1074
PEPMASS=502.28012 20411.42578
CHARGE=2+
RTINSECONDS=1605
SCANS=1074
148.667 3.87155
154.083 4.61264
156.833 4.279
157.083 3.92554
161.917 0.458836
166.667 1.88019
171.083 0.787589
175.167 18.5327
175.833 0.512291
176.250 1.13077
179.917 2.10461
189.000 3.17222
197.083 1.75786
200.000 2.90953
211.250 2.35391
214.833 1.44998
216.083 1.30918
216.917 6.20369
217.250 9.56021
218.000 2.22592
219.083 2.06645
225.667 2.59413
241.167 0.74907
250.000 1.47567
251.083 4.4107
253.333 3.36971
254.333 3.8097
257.000 4.05379
257.333 0.887712
257.917 3.22708
258.750 1.49357
260.167 5.06532
265.000 4.5128
267.917 2.37484
268.333 1.24043
269.333 1.68189
270.000 0.984665
272.250 2.45747
273.917 3.65075
276.250 1.30421
279.250 2.35248
281.000 0.994216
282.167 0.71715
283.000 1.60622
290.833 2.749
292.333 2.51334
297.083 1.48146
298.833 5.34332
306.000 1.56904
310.250 3.55259
313.000 1.2828
314.167 2.81127
318.750 2.46563
320.583 2.49418
325.083 5.02843
328.667 14.2547
329.250 0.00073448
331.167 1.39881
332.167 3.56281
338.000 5.13209
343.083 1.94163
343.750 0.538759
344.083 0.462531
344.917 2.83156
346.083 3.87901
351.833 1.30048
354.750 2.98675
357.250 5.79206
358.917 1.66453
359.583 3.52768
359.750 1.5299
360.000 0.583975
360.917 1.68488
364.750 1.25193
365.250 0.512531
366.000 2.40583
368.000 1.21511
370.667 1.11223
372.333 8.15378
373.167 4.52035
373.917 3.24425
382.250 2.44652
383.917 1.12875
384.167 2.7721
384.500 1.16556
385.917 3.19323
389.417 1.39319
394.333 69.4511
394.750 20.1512
396.000 1.66675
396.833 3.25105
397.583 1.50685
401.000 1.42575
401.333 1.20507
402.167 4.13159
405.167 2.27916
405.583 2.92655
407.250 0.589664
408.000 1.31167
410.083 3.75512
410.667 1.44906
411.083 3.93678
412.750 2.21187
413.083 2.0051
414.083 0.989423
414.833 3.6913
415.333 3.88184
418.250 1.25782
422.667 1.24182
423.333 2.0841
425.250 1.17764
426.167 3.92211
426.333 3.70966
427.083 1.90607
427.500 2.9753
427.750 7.22399
428.167 2.92814
429.083 2.02312
430.083 2.20325
430.833 3.12333
431.083 3.30148
431.917 1.12751
434.750 1.6915
435.833 4.56083
438.083 5.81194
438.750 1.47762
439.083 0.618541
439.500 1.37389
440.000 0.889751
440.250 2.47578
440.750 0.649543
441.500 3.10245
442.417 5.78091
443.083 2.28132
443.583 2.30911
444.417 6.41176
444.833 0.935567
445.250 11.2061
445.667 2.2694
447.083 1.66808
447.667 4.28867
449.083 3.53871
451.750 2.47276
452.583 0.583664
453.750 3.22162
455.500 4.62332
455.750 3.24727
456.333 0.86765
456.500 1.18069
457.667 5.45959
458.250 4.44449
458.500 11.3024
462.167 4.36233
463.583 0.883868
466.000 5.26958
466.500 4.53665
467.000 0.542909
467.250 1.57754
468.167 5.12301
469.250 9.99292
469.750 0.000994799
470.167 8.13293
471.083 2.91562
472.750 6.82946
473.667 3.13823
474.917 1.0725
475.333 5.79053
478.000 0.733318
478.333 4.71298
478.667 5.24912
479.167 4.27428
479.667 7.7245
479.917 8.16464
480.917 7.44961
481.833 3.11486
482.083 4.7707
483.167 11.3967
483.667 6.13839
484.167 20.5102
484.750 6.3795
484.917 6.37961
485.250 3.99156
485.583 5.51144
486.000 2.27216
486.167 2.57186
487.333 5.80269
487.583 5.89783
487.833 3.4372
488.333 3.22808
491.917 2.34262
492.167 4.76844
492.500 11.6816
492.750 5.81333
493.000 10.7628
493.333 21.4237
493.833 15.647
494.417 0.00126754
494.917 1.70294
502.667 3.41888
516.417 1.22291
519.500 0.596222
520.917 2.93355
524.333 4.26352
526.917 2.19447
539.167 1.5102
541.833 2.51782
542.417 3.37805
545.333 3.46905
555.500 0.512181
555.833 0.773532
556.417 6.99275
557.000 0.963616
559.917 7.79205
560.500 0.000747742
561.167 3.87384
566.167 2.82812
568.250 2.2452
570.833 2.25424
573.500 6.13299
574.167 3.56673
579.333 1.38986
582.917 0.8232
585.333 1.62137
590.417 1.9151
591.333 1.55606
596.250 0.95564
602.500 3.54558
611.583 0.402111
612.750 14.26
613.250 4.31966
613.667 5.40608
614.083 2.41914
614.417 5.31401
614.583 8.46204
615.167 3.15677
616.417 0.933288
623.000 2.76474
630.500 1.23054
633.083 0.629666
638.750 3.63764
639.000 1.42799
640.667 2.32033
642.250 2.31113
643.333 2.38894
651.917 5.34395
652.333 3.21305
654.833 0.929914
656.417 4.33055
657.083 6.6501
657.417 5.84643
657.583 5.70387
658.250 4.41711
658.583 6.6152
659.250 2.01262
673.333 4.5881
674.083 4.39385
674.417 6.09518
674.750 0.686646
675.417 2.89896
691.750 0.855135
696.250 8.84796
709.083 1.80192
713.333 1.15977
727.333 2.29803
728.167 3.37352
736.083 3.20719
750.833 3.81039
753.333 3.44163
769.917 0.616689
770.250 7.01289
770.750 4.04944
771.083 1.07099
771.417 4.99568
772.750 4.27151
779.583 1.87016
783.333 2.76189
787.583 2.36305
789.000 0.86643
789.750 0.70404
796.667 1.68756
799.333 4.38548
801.667 0.794646
828.667 4.44689
829.417 9.19162
830.000 2.89361
830.333 1.54922
830.500 8.23805
831.083 3.28381
847.000 6.21035
847.417 9.93929
847.750 1.24826
849.167 0.645664
851.250 1.86322
858.083 5.84658
918.167 1.11207
END IONS

BEGIN IONS
TITLE=File960 Spectrum42 scans: 1081
PEPMASS=689.83356 16185.13477
CHARGE=2+
RTINSECONDS=1615
SCANS=1081
217.417 0.803256
240.000 2.25422
240.333 1.5569
257.167 1.17684
258.167 10.2797
258.750 0.000596965
259.000 1.10515
275.417 1.83727
276.000 1.13989
276.250 2.25979
312.667 0.842907
315.333 4.80231
315.917 0.000285262
328.917 3.14108
329.500 0.000213967
332.167 1.64633
333.333 4.17309
333.833 0.000301258
337.083 1.29227
346.083 13.2146
346.833 0.000343891
347.083 2.8834
347.417 1.78551
354.000 0.486744
355.333 1.4081
357.833 2.4514
358.333 3.02979
366.167 1.88585
372.917 0.492394
377.083 2.15964
377.333 2.13912
398.333 3.62364
398.667 1.63339
401.833 2.55226
402.417 0.000224284
403.833 2.67192
404.417 0.00022266
414.167 0.976903
418.000 2.78156
420.083 2.38518
424.417 3.51124
424.583 2.41433
425.167 0.000220149
427.417 1.59124
436.000 0.926074
441.083 2.752
441.250 2.6111
444.333 1.28228
450.250 2.57911
450.833 2.61059
457.167 1.24668
462.250 2.23798
465.750 4.99102
466.333 0.000374991
468.167 3.42486
473.333 2.70199
473.833 0.000223379
480.167 1.37296
492.917 1.70306
498.833 3.66487
499.333 0.000248513
505.000 1.43911
511.000 2.6766
511.500 0.000213275
515.333 1.3871
516.500 0.758636
525.083 1.45067
525.417 1.70768
526.250 0.69077
534.250 0.695549
534.833 5.38449
535.417 0.00029198
541.500 1.16274
541.917 3.12691
542.333 17.2812
542.917 8.12232
543.333 9.11222
543.917 0.000607025
548.500 4.28102
548.917 6.59361
549.417 0.000422191
553.750 1.37169
554.833 3.41404
555.250 2.94292
555.750 0.000239278
564.167 1.57653
573.333 4.5887
573.833 0.000306697
574.917 1.08884
576.083 2.88565
579.083 4.91186
579.583 0.00033202
586.750 4.40632
587.083 4.1248
587.583 0.000242303
590.083 2.94994
590.917 2.97302
591.250 4.43865
591.833 0.000236782
592.583 1.36229
594.083 2.25941
595.583 4.66607
595.917 6.22641
596.333 2.63877
597.000 6.04832
597.750 0.000255817
599.250 1.64284
604.167 4.37312
604.750 0.000305603
608.167 3.92925
611.583 1.99496
613.333 5.03266
613.917 0.000423841
615.833 0.975558
617.250 3.68457
621.083 5.47037
621.667 0.000492227
622.000 1.21684
623.167 5.06772
623.667 2.00569
625.250 1.36958
626.000 4.33191
626.167 2.68818
626.917 2.6442
627.417 0.000233158
628.333 2.60219
628.500 4.17278
629.250 1.58504
631.500 1.2113
632.167 1.47774
639.250 3.9591
639.583 14.5738
640.167 0.000810877
645.000 2.26235
645.250 9.3539
645.833 0.000599315
646.333 7.84679
646.833 1.0046
649.000 3.38996
649.583 1.87414
651.000 3.63737
651.333 0.966252
653.667 0.803596
654.000 2.98856
657.333 1.2362
657.750 5.59796
658.250 5.58321
658.583 10.5439
659.167 0.000856987
660.500 0.893214
661.583 6.85167
662.250 0.460003
662.500 3.3615
663.250 12.6752
664.000 0.000533305
666.667 0.921484
668.083 7.55748
668.833 0.000597985
671.000 9.38275
671.667 20.381
672.250 18.2436
672.500 15.7072
672.917 3.98418
673.500 0.000322707
679.667 4.8721
679.833 5.0814
680.417 20.2835
680.917 15.2574
681.083 14.1854
681.333 18.9783
681.667 0.399815
681.833 0.565546
682.250 2.5659
703.917 2.12581
705.583 1.06828
706.500 3.90621
707.083 0.000244665
728.250 2.02007
755.250 4.19401
755.833 0.000227387
770.000 1.47812
770.917 8.09512
771.083 5.0996
771.583 4.62475
772.000 4.72941
772.583 0.00026397
776.917 1.71574
784.750 1.78358
795.250 6.70719
795.833 0.00043943
801.917 4.34143
802.417 0.000255875
818.833 7.8725
819.333 4.91791
819.917 5.48312
820.417 0.000310525
830.917 5.95345
831.417 0.000466894
836.583 3.2597
837.167 9.78191
838.083 8.62931
838.500 2.80487
881.167 3.90635
881.500 6.68531
882.000 0.000704137
882.417 1.3752
883.250 3.93414
883.583 5.33806
884.083 0.000369269
892.167 2.42137
896.917 3.5444
899.250 6.26466
899.417 3.90016
900.167 9.63775
900.500 1.95462
901.000 2.58296
914.333 8.74015
914.833 0.000450051
964.500 2.65691
971.417 1.97014
988.833 2.47271
997.500 2.08938
998.083 2.72205
998.333 2.46145
1005.000 4.12196
1005.500 0.0002498
1015.250 5.48201
1015.750 0.000295454
1016.417 1.83747
1017.083 4.66093
1017.667 0.00028111
1033.250 2.96674
1033.583 4.28993
1034.167 6.74287
1034.750 0.000433303
1046.167 2.33169
1046.417 3.10737
1046.833 0.853009
1047.333 2.00314
1069.583 1.63185
1078.750 4.27696
1079.333 0.00036933
1086.417 2.54358
1104.583 2.82101
1104.750 2.67181
1105.167 0.805285
1105.500 13.6491
1106.000 0.000928415
1117.250 2.7557
1117.750 0.000250484
1138.333 0.543921
1190.167 4.9136
1190.750 1.21081
1198.500 3.05785
1199.083 0.000241545
1201.583 1.75879
1215.000 2.74263
1215.583 0.000213637
1216.333 2.99436
1216.833 0.000225621
1232.583 3.42069
1233.167 2.41091
1233.333 0.956592
1233.667 6.0493
1234.250 0.613662
1251.750 2.00809
END IONS

BEGIN IONS
TITLE=File960 Spectrum43 scans: 1082
PEPMASS=1279.53455 9637.09375
CHARGE=2+
RTINSECONDS=1615
SCANS=1082
368.333 0.654469
405.417 3.30703
527.833 0.624705
528.083 2.08804
592.500 2.5493
690.083 4.49299
690.667 0.000276544
703.250 2.95986
704.333 4.86367
712.000 6.44915
712.250 1.40246
713.083 0.828439
720.333 3.95958
793.667 8.74724
793.833 9.32166
794.417 0.0006132
809.083 1.41985
851.417 0.884164
852.167 1.91407
852.583 3.42422
852.833 2.39754
874.583 16.5306
875.250 0.000671144
895.000 2.01321
954.917 10.4705
955.167 12.1124
955.833 8.41817
956.250 5.12976
956.417 5.98583
957.000 0.000287048
958.583 2.11492
1013.833 2.4497
1014.500 0.69703
1014.917 3.29357
1015.417 0.000290214
1015.833 2.92734
1017.333 3.00237
1017.833 0.000295676
1018.250 0.876498
1019.583 4.44932
1020.167 0.00034556
1026.917 10.5786
1027.500 0.000902374
1028.500 3.43599
1036.167 19.7686
1036.667 11.5272
1036.917 10.8133
1037.083 8.21394
1037.667 0.000449922
1060.083 7.27515
1060.583 0.000637306
1117.167 20.1819
1117.750 23.3163
1118.167 2.66222
1119.333 2.85616
1119.750 1.44034
1121.417 2.84064
1138.833 2.20659
1174.750 5.51027
1175.417 1.75892
1175.917 4.09967
1177.250 2.90722
1178.333 1.38898
1184.250 3.59376
1184.583 0.344114
1197.750 4.32989
1198.500 7.78804
1198.667 19.176
1199.083 11.2963
1199.917 4.32382
1200.083 5.22516
1200.583 0.000407787
1202.333 0.766402
1203.500 3.36491
1203.750 2.31487
1204.250 0.658632
1219.750 0.833197
1219.917 1.281
1220.583 27.4753
1221.083 9.17322
1221.250 6.1425
1221.500 12.7912
1221.750 8.69573
1222.417 0.000274777
1222.667 2.28847
1223.417 3.55534
1236.667 4.03693
1260.583 2.88436
1298.583 5.08394
1299.083 0.000332897
1338.000 1.87463
1346.333 3.29266
1347.583 1.45776
1370.250 8.31033
1370.833 0.000444361
1382.417 2.59973
1382.667 2.88737
1383.750 3.82694
1405.667 3.00142
1423.000 4.16169
1424.833 1.00763
1425.417 5.65795
1426.000 0.000331655
1541.250 0.913974
1545.750 4.61333
1546.333 0.000358981
1585.333 2.53481
1587.667 2.71423
1662.333 1.41632
1693.333 4.15176
1693.833 0.000360905
1748.167 1.77595
END IONS

BEGIN IONS
TITLE=File960 Spectrum44 scans: 1089
PEPMASS=455.26700 15499.17188
CHARGE=2+
RTINSECONDS=1625
SCANS=1089
129.917 1.9701
130.833 1.9015
141.833 1.05764
146.083 2.88657
147.083 1.46007
155.250 2.42961
158.250 4.84917
159.667 0.944134
160.167 0.954872
161.250 2.36381
166.000 3.51873
167.833 0.793864
169.083 2.52155
169.250 1.26051
178.083 4.03961
180.917 4.64013
187.333 7.80693
201.333 3.08717
203.667 3.41755
217.083 5.90555
218.833 2.97193
223.167 5.03107
224.083 2.5013
225.000 2.53953
226.917 1.61828
228.917 3.47256
233.667 1.96343
234.167 8.68241
239.167 2.35856
239.833 2.29452
241.167 1.56455
243.083 3.00368
243.250 1.71538
247.333 2.53413
250.583 1.47198
251.167 38.5662
252.083 3.36638
252.500 1.7239
256.167 0.766294
259.833 3.32254
260.250 1.25855
260.917 1.87345
261.333 1.68538
262.417 1.49528
263.083 2.3098
264.250 3.78224
264.750 1.33852
271.167 0.946426
275.917 2.8559
278.167 1.13865
279.083 1.7355
280.917 0.60115
284.667 3.16812
292.167 1.29518
294.000 2.79676
294.333 1.66287
295.167 4.26906
296.167 1.49747
299.333 7.65227
301.250 0.545183
304.000 5.59284
306.833 0.620695
307.083 1.28598
308.000 1.7544
308.417 5.36887
312.167 2.97151
313.833 0.856247
318.000 2.29416
320.167 0.472738
322.917 1.9361
324.083 1.38204
326.833 2.67688
327.583 4.0383
328.000 1.03467
329.167 2.63761
331.167 6.06911
332.000 1.91507
337.167 1.3036
338.000 2.0331
339.250 1.5227
340.083 1.30123
341.500 1.41519
342.000 6.45841
348.917 1.46195
349.250 4.10404
351.000 4.47061
352.917 0.704823
354.667 7.05331
355.667 4.51912
356.250 0.726428
356.667 2.34131
358.000 1.74992
363.083 2.72476
364.083 1.89316
364.750 5.30239
365.167 2.05346
366.083 6.50016
366.583 4.45121
367.250 5.41986
368.083 3.75104
369.833 3.26184
372.083 2.14981
374.583 1.5906
375.750 4.68263
375.917 4.44599
380.750 4.48625
381.083 5.47101
381.583 6.30209
381.917 1.26648
382.667 1.21525
383.000 3.6648
383.250 2.23093
388.250 1.11907
390.000 4.98942
390.500 2.48567
391.500 0.795363
391.833 2.16424
392.250 10.3876
392.833 1.08445
393.167 3.73689
393.833 5.61237
395.083 2.83083
395.917 1.79686
398.250 6.08049
398.750 21.4238
399.250 29.3851
399.917 6.64377
400.917 0.676518
404.083 4.06041
406.583 3.50557
407.167 0.685994
407.917 6.12219
408.917 6.80059
409.333 4.58403
409.667 2.31531
411.000 3.86151
412.000 4.46194
413.167 2.22251
413.833 1.84027
418.083 12.4356
418.750 8.65984
419.000 3.35847
420.000 0.580827
420.417 1.3042
421.167 6.69523
422.500 5.33461
423.250 1.47396
423.667 3.71884
425.167 6.18646
426.000 5.06835
426.167 4.66142
427.083 3.51288
428.000 0.511909
428.417 2.15211
431.750 3.94165
432.667 1.29052
433.083 10.7267
435.083 1.75973
436.167 13.7328
436.917 17.611
437.167 19.8603
437.833 68.2184
438.333 21.7568
438.667 4.53408
440.250 5.66626
443.083 9.03843
443.583 0.00108038
445.667 5.22473
446.000 19.8581
446.333 9.36884
446.750 7.31887
447.000 6.69333
447.333 16.0145
448.000 5.05173
452.500 1.82702
469.417 1.90837
473.250 2.16063
482.917 1.32977
483.667 1.89759
484.250 3.64871
485.083 1.21546
489.000 1.82527
489.333 2.65398
489.500 3.47046
509.083 2.05026
512.000 3.72079
536.250 0.967133
540.417 2.01809
573.833 2.77234
583.417 1.33378
597.250 1.19467
599.417 1.37899
602.417 4.3016
602.583 2.43274
621.083 4.10161
623.417 1.21015
638.000 0.608291
642.167 4.98663
648.417 2.30168
649.250 8.27641
649.667 2.09879
658.833 6.01893
659.250 36.643
659.500 37.6882
660.417 13.0961
660.833 2.03938
661.167 4.42017
661.417 2.83902
691.417 3.7302
730.417 2.06593
732.583 1.8423
736.167 2.60658
763.500 8.46514
764.250 6.47977
765.500 4.63722
768.000 3.33287
780.500 2.42747
781.167 0.714354
781.417 3.30748
822.667 1.0185
869.167 3.81779
END IONS

BEGIN IONS
TITLE=File960 Spectrum45 scans: 1096
PEPMASS=593.81226 13985.08789
CHARGE=2+
RTINSECONDS=1635
SCANS=1096
174.917 1.26173
186.917 2.90254
211.167 2.95798
225.250 3.0336
261.167 0.72149
293.000 2.61757
300.167 0.926944
302.167 2.21216
317.083 5.86182
324.833 0.762412
339.083 4.96017
339.583 0.000387274
350.083 1.88882
351.000 2.71708
355.000 7.64929
355.167 8.13656
355.750 0.000499048
356.917 0.853853
361.083 2.45408
381.167 3.1619
390.250 2.45622
398.167 0.581832
398.333 3.86244
406.667 0.766215
416.500 0.558359
417.000 0.954829
417.417 2.10049
418.083 7.97442
418.583 0.000392287
421.833 0.661286
422.250 2.16978
425.083 1.44838
430.583 2.59625
433.250 4.00425
435.167 3.34478
438.583 5.45916
441.583 1.79999
447.000 5.171
447.500 0.000487491
449.500 1.31204
450.750 2.34913
451.583 2.16527
454.583 5.83098
455.167 0.000398048
468.083 1.20136
469.250 1.06516
471.250 5.52264
471.750 0.000468734
472.833 3.73254
473.250 2.45264
476.500 3.96034
478.083 2.04891
478.500 2.08743
485.833 0.598176
490.833 0.550765
491.833 0.856821
492.667 3.24187
494.083 2.16564
494.667 3.51661
495.083 2.56335
495.333 2.92191
495.750 3.57202
496.500 2.49635
497.250 2.08669
498.583 9.7898
499.167 0.000901425
502.667 2.45872
503.917 4.78693
504.833 4.41087
507.083 2.5015
507.250 8.33955
509.333 0.85477
511.000 3.45015
512.250 6.76464
512.667 5.46032
512.917 5.8448
513.417 21.3989
513.917 3.1381
514.333 16.0307
515.000 0.000709631
516.750 4.84616
519.167 2.23564
520.917 3.95676
522.000 2.83675
522.167 4.32033
523.000 0.84765
527.167 7.66444
527.750 0.000484928
528.667 5.26801
529.083 1.97352
529.917 4.48988
530.750 1.92859
531.750 3.10319
532.083 4.35267
534.833 6.65158
535.417 1.14897
537.917 1.98654
539.167 4.48521
541.333 5.18824
541.833 0.000387957
543.917 8.59822
544.667 7.40722
545.083 12.179
545.667 0.000971698
546.250 1.13942
546.750 2.46802
547.917 8.36113
548.167 10.4225
548.833 1.20388
549.083 3.80775
549.417 4.95636
549.917 3.20691
550.333 1.23401
550.667 1.62835
552.417 2.53172
554.167 5.9822
554.750 2.14838
556.000 1.15654
557.000 6.39263
557.583 0.000385458
558.167 4.57358
559.000 1.17458
559.250 1.22698
560.917 12.1337
561.083 4.86611
561.667 0.000453338
563.250 10.0387
563.500 9.16079
564.083 0.000519741
564.917 3.47622
566.583 4.02706
574.167 2.68284
574.417 2.53012
574.667 3.71709
574.917 1.35093
575.167 15.6699
575.333 9.99266
575.750 3.18491
576.083 11.0206
576.833 1.95512
577.083 2.21637
577.333 5.27047
578.667 4.6339
580.333 4.55775
580.833 3.78125
583.167 6.57763
583.750 0.000510501
584.083 3.5738
584.333 11.8185
584.750 19.1644
585.167 10.7881
585.333 36.662
585.667 11.2223
585.833 26.9098
586.250 8.46152
586.833 0.000641226
587.417 2.32893
592.833 0.714099
610.833 2.72918
625.333 1.6767
642.083 1.77805
642.333 5.49459
642.583 3.02222
651.083 1.58826
656.167 1.71787
656.583 1.13171
658.000 1.3036
672.500 3.22162
673.917 7.77434
674.250 18.458
674.583 15.8878
675.167 2.6793
675.417 5.79639
675.667 3.05996
676.333 0.41246
676.583 2.74838
676.917 3.37056
681.333 4.36795
685.083 1.54954
709.333 3.38626
723.583 1.21195
724.417 0.816283
726.250 2.66237
741.083 1.84101
742.167 0.949105
742.333 1.77118
751.417 4.18859
772.333 2.48519
783.167 1.96076
789.333 4.59905
789.500 1.62623
807.667 0.583403
814.000 4.6361
834.417 3.25845
839.750 1.13398
842.167 3.5805
842.333 1.06618
870.333 14.0832
870.583 15.0888
871.000 2.01342
871.250 6.05075
896.000 8.66322
896.583 0.000702866
899.250 1.28399
905.750 1.99399
913.417 2.77239
915.167 0.691534
917.417 3.82919
919.333 5.65281
919.583 2.91892
931.417 0.577591
934.333 2.50508
941.167 6.50878
941.333 3.10111
942.333 6.59597
942.917 0.000531729
943.167 2.42197
943.417 1.43878
984.333 1.46508
985.417 3.39945
994.417 2.13665
996.500 2.91499
999.500 2.35636
1012.667 6.93474
1013.167 1.99782
1013.500 2.03797
1030.083 3.98671
1030.750 3.6596
1031.500 3.39107
1125.000 2.15062
1148.750 4.73662
END IONS

BEGIN IONS
TITLE=File960 Spectrum46 scans: 1097
PEPMASS=523.28522 13412.01563
CHARGE=2+
RTINSECONDS=1635
SCANS=1097
201.083 3.04289
201.250 3.69953
202.000 0.614343
214.000 2.71069
215.000 1.25137
215.250 2.32152
224.833 1.42201
231.667 4.67575
234.000 1.60127
236.917 3.80197
237.833 0.633109
238.250 4.8523
243.083 3.62642
248.500 1.33569
253.000 1.65644
254.083 1.45863
258.167 1.61421
259.917 1.55419
261.833 1.70584
262.083 5.68059
267.167 1.54622
269.833 3.22228
282.917 1.87582
283.083 4.16781
284.083 2.81665
287.667 2.65888
288.250 5.58331
288.833 4.16325
301.250 2.87978
305.083 0.812932
307.000 2.80117
308.167 1.57163
317.083 1.94387
322.750 1.43283
330.000 2.60665
331.083 3.45267
332.417 0.843661
336.417 1.45799
337.000 3.51011
343.750 6.24566
361.083 2.36755
371.083 0.96925
373.750 1.70452
374.333 1.33154
375.750 2.88007
376.167 8.49261
379.667 8.66117
379.833 7.51925
380.083 2.36552
380.333 5.007
380.500 2.14313
385.500 7.30766
386.083 1.39285
386.917 2.57916
390.083 0.398761
392.833 0.494329
395.167 5.24448
395.750 1.46786
400.250 1.07609
404.667 2.69366
404.833 1.99191
405.167 5.26008
405.750 3.15554
406.167 5.49412
407.000 3.11556
408.250 3.71763
409.000 0.791968
409.833 1.22567
414.167 88.5595
414.750 26.244
415.250 4.39897
416.083 5.17292
417.417 1.12372
417.833 7.29149
418.083 2.44259
419.167 4.81027
420.333 1.86756
421.750 3.00639
423.083 17.3775
423.333 12.6626
423.500 10.5242
423.833 5.72267
425.000 1.57554
426.000 3.12033
426.500 8.58453
431.083 4.07013
434.083 3.80579
435.917 2.93775
436.667 6.22818
437.833 0.582426
441.000 3.5857
443.250 2.64024
444.000 3.29333
444.250 8.6855
450.833 1.80114
456.750 2.09315
458.917 3.37133
459.500 3.36365
459.917 3.76324
460.417 2.88409
460.917 3.33673
461.250 1.65703
462.167 2.23899
462.667 1.92457
463.083 0.405482
463.500 3.64114
464.750 1.67966
465.000 3.31763
467.000 7.2771
473.500 4.45434
473.667 2.82896
473.917 2.16641
476.250 4.74187
476.667 1.34925
477.000 5.34057
477.417 3.00579
478.000 2.0061
479.000 2.84415
479.250 2.49371
479.917 1.70334
480.083 2.73324
481.750 2.08338
482.000 3.35804
482.333 1.05309
482.500 2.65753
485.333 2.80378
485.583 3.56363
486.667 8.6445
487.583 3.84274
488.250 3.29986
488.833 2.50633
489.250 5.40414
489.917 2.21128
490.250 5.19967
491.250 0.883276
491.833 4.62084
492.083 3.74528
493.167 8.52214
494.500 1.77207
495.833 2.91132
496.000 2.8626
497.583 11.776
499.750 3.66146
501.417 2.98492
504.167 10.5284
505.083 34.018
505.250 28.7819
505.750 17.7822
506.083 4.40373
506.333 6.19951
510.333 1.06775
513.333 3.94891
514.000 22.0257
514.167 25.5984
514.833 8.19528
515.083 3.39928
515.750 1.05136
516.000 3.16861
528.583 4.88398
534.000 3.5715
536.750 1.80373
572.167 4.81759
584.000 3.59398
589.833 4.23553
590.167 6.13323
590.583 9.50321
591.333 3.64142
600.333 1.04496
604.333 1.38908
613.250 2.39805
633.667 1.15094
634.917 4.0549
642.917 2.71847
643.500 2.03109
649.417 3.17409
652.167 1.70022
661.250 2.31268
662.333 4.80603
672.167 1.36327
676.083 1.09004
683.167 5.02261
687.083 1.02215
715.750 1.6085
717.917 0.665086
748.250 1.75579
758.083 7.47017
758.417 21.9821
758.583 14.8788
759.167 1.47259
759.500 8.7613
795.583 5.40064
835.250 4.73285
845.167 6.72126
845.417 2.31384
846.167 5.59811
846.667 1.76189
852.500 0.999133
853.500 1.21345
907.333 7.82405
917.500 1.79123
1006.833 5.79518
1024.083 2.38126
END IONS

BEGIN IONS
TITLE=File960 Spectrum47 scans: 1098
PEPMASS=722.32458 12461.98438
CHARGE=2+
RTINSECONDS=1636
SCANS=1098
213.917 7.53556
214.500 0.000548844
216.167 3.01012
218.917 4.16885
219.417 0.000366948
229.417 2.48838
234.167 1.4647
249.000 1.41509
261.750 0.714067
266.750 3.93732
277.000 1.28858
277.833 1.03212
321.250 5.49392
346.250 1.24355
361.250 1.76843
369.083 0.769553
379.333 1.21358
403.917 1.1041
414.083 4.08471
433.083 1.73629
434.333 2.92129
440.417 1.81843
451.083 1.08173
453.250 1.56475
477.083 1.7858
495.417 1.49646
496.000 7.03583
496.583 0.000387974
505.917 2.96293
507.833 2.60746
508.250 0.764512
510.917 5.02879
520.333 0.943028
520.833 2.52455
521.417 2.80141
523.917 5.99495
524.417 0.000466237
534.500 0.683279
538.250 1.65873
545.167 2.73178
567.583 2.74906
573.500 3.80403
574.000 3.98092
574.500 0.000315668
575.417 6.37649
575.583 3.17201
575.917 8.96729
576.500 0.000443862
577.167 1.34667
584.250 30.8075
584.417 23.9773
584.833 18.3396
586.250 3.16323
588.667 1.78523
588.917 1.17633
589.083 1.70084
590.083 0.980422
591.417 3.19899
593.667 1.51962
595.500 3.9468
598.250 1.47164
604.167 2.05593
605.917 7.09441
606.417 0.000424958
617.250 7.77854
617.833 0.000338501
623.917 2.27439
624.167 8.68686
624.667 0.711933
629.667 0.738402
633.917 3.54889
636.083 3.12204
637.250 6.37577
637.750 0.000518353
639.000 1.55156
641.333 11.8684
641.917 0.000987137
642.417 0.578895
643.417 4.3918
646.917 1.01354
647.167 3.0405
655.083 7.81555
655.583 0.000690436
657.750 1.7279
658.917 1.73949
659.833 2.16191
660.583 7.06221
660.917 1.55985
662.250 1.28015
669.250 1.39641
673.083 2.92218
677.833 1.2424
678.250 3.09716
681.000 3.63344
682.083 3.34862
687.000 2.61734
690.583 5.62299
691.167 0.000404783
691.750 2.72086
692.417 1.96253
693.250 3.59907
698.417 9.01521
699.000 0.000471311
699.667 6.13519
700.167 0.000470408
701.333 1.26023
703.667 2.73414
703.833 3.73611
704.250 1.05721
704.500 10.0429
704.917 4.38925
705.083 4.59295
705.417 4.85941
706.167 1.58954
707.667 1.33333
708.083 2.98596
710.750 2.07032
712.083 4.49106
712.417 2.0962
712.583 2.51646
713.750 0.960907
761.750 3.38309
764.167 6.00272
764.417 7.53032
765.250 5.51342
765.833 0.000317801
808.167 3.24102
812.333 2.6146
847.083 1.88915
848.250 16.0866
848.833 0.000934762
850.667 3.58669
867.667 2.2108
878.083 3.46405
878.417 7.82661
878.583 5.66184
892.417 3.15437
905.417 5.15528
906.083 2.11485
906.500 2.98913
923.250 2.23589
932.833 4.00938
972.583 4.02128
976.000 3.26152
976.417 0.986834
986.750 0.808132
989.333 1.1418
990.417 3.17363
992.917 1.80785
993.167 0.693519
1007.167 6.19526
1007.583 2.50251
1008.417 13.0149
1009.000 0.000648642
1010.167 4.06308
1071.250 2.32901
1080.167 3.40904
1087.500 4.2194
1106.417 1.60726
1106.917 2.98997
1118.750 2.80256
1122.000 0.966443
1123.083 1.1837
1123.333 3.8379
1123.833 3.62797
1150.250 4.61178
1150.667 6.41545
1151.250 0.00038009
1151.500 1.68063
1158.083 3.70056
1163.000 1.35656
1166.917 7.60529
1167.250 16.6512
1167.500 15.1865
1168.250 6.74206
1168.583 15.0399
1169.167 0.000442985
1169.417 4.27225
1169.583 5.76764
1175.333 0.882229
1210.167 2.25247
1210.333 3.70019
1211.083 3.68444
1211.583 4.49323
1212.167 0.000330203
1226.333 0.945806
1280.000 5.8101
1280.500 1.05951
1297.500 2.01934
1402.083 3.84743
END IONS

BEGIN IONS
TITLE=File960 Spectrum48 scans: 1100
PEPMASS=434.22690 18327.30273
CHARGE=2+
RTINSECONDS=1637
SCANS=1100
141.167 1.90153
156.000 1.09862
169.917 1.5225
172.000 2.26659
173.167 2.64724
192.583 1.74359
196.000 1.53846
198.333 2.63827
198.917 15.275
199.417 2.48453
200.417 2.18838
201.000 2.24731
209.167 1.67115
210.083 1.26506
211.083 6.66178
211.250 6.70599
212.167 0.74869
212.750 2.55999
215.083 2.21752
216.083 2.30072
219.667 1.92407
220.000 0.840225
226.417 0.25436
227.083 27.6539
227.917 3.24172
233.917 2.73581
234.167 1.81738
236.250 2.05996
237.000 2.85908
238.917 2.30384
243.667 1.97918
247.083 1.29469
251.000 1.73358
255.167 1.16843
258.833 2.56865
259.250 1.79635
260.167 6.11343
261.417 1.72549
266.083 2.15378
267.917 1.92937
271.833 5.77055
273.083 3.57352
275.750 3.10913
276.000 1.64669
277.333 1.42272
280.083 4.62372
282.000 0.608826
286.250 2.27754
286.917 2.29598
290.083 3.99147
291.000 3.6258
291.250 2.51615
297.750 2.88842
301.750 2.95259
302.333 1.69909
304.167 3.34565
305.000 1.18508
305.333 3.63634
306.083 8.13459
306.917 5.75
313.000 0.75205
314.167 3.27791
316.000 3.29216
318.333 1.26137
318.750 1.7615
320.833 2.39927
321.167 11.1696
321.833 2.14025
322.083 1.71618
322.417 0.654236
322.750 7.07523
324.917 3.89523
325.833 1.24829
327.917 3.20858
328.167 0.823631
328.417 8.17563
329.917 2.86524
335.667 1.20771
336.917 4.25609
340.500 2.92301
342.167 5.60567
342.667 1.89342
343.083 10.5397
343.750 6.43613
344.083 3.16588
344.417 0.813814
344.917 8.56332
345.083 12.1348
345.750 6.70497
346.250 15.6052
346.500 7.18937
348.500 4.2772
348.917 0.714505
351.917 1.3403
354.000 4.59088
355.333 4.48012
358.917 1.6082
359.083 2.12895
360.583 1.23752
360.833 4.05266
361.167 2.8293
362.417 2.06902
362.667 2.54609
363.083 2.37743
364.167 3.86647
364.417 2.41216
369.083 3.68917
369.417 6.31836
370.583 0.539471
377.750 4.69239
379.250 0.922855
383.000 5.39856
384.333 7.4209
387.167 4.0031
388.417 1.91111
390.083 2.09897
391.000 0.769148
391.917 1.77898
392.167 5.22171
395.167 1.74958
395.583 4.3781
396.167 3.10144
397.250 19.137
397.583 6.90405
397.917 1.29503
398.667 1.05575
400.750 3.26543
402.500 5.70861
403.333 1.0912
404.500 3.90447
405.000 3.34116
406.000 1.01172
406.833 3.86497
407.167 0.626246
411.250 7.53475
412.167 2.50168
412.583 7.58808
414.667 0.928338
415.000 0.906761
415.250 1.78089
415.750 11.456
416.083 19.1021
416.833 6.18369
417.167 3.24848
417.333 3.78833
417.833 2.43947
424.083 10.8015
424.417 4.91911
425.333 19.0625
425.500 10.4409
426.250 1.82971
426.583 7.83915
434.417 1.46583
439.000 0.963944
449.083 1.1994
452.833 2.21882
470.917 0.855949
482.250 2.26537
506.167 1.91392
509.917 2.31802
520.417 2.43882
520.667 0.806753
525.833 3.1375
526.167 3.25777
527.667 4.30696
529.250 6.70077
542.250 0.631633
596.083 2.50103
596.500 1.12276
624.500 1.55256
633.833 0.833504
634.833 7.42527
641.250 81.8333
641.833 19.8125
642.250 29.3305
652.417 0.784703
665.083 0.775868
688.333 1.3045
691.167 1.2387
721.500 2.25952
753.750 4.17798
754.500 7.75072
755.000 1.69141
755.250 8.52964
755.583 5.66865
830.250 1.20564
844.917 0.532424
END IONS

BEGIN IONS
TITLE=File960 Spectrum49 scans: 1105
PEPMASS=379.71194 15134.43164
CHARGE=2+
RTINSECONDS=1643
SCANS=1105
112.917 1.12697
129.083 0.97334
131.083 1.96637
137.833 2.32357
140.667 0.717815
141.000 5.24667
143.750 3.25759
145.917 0.897557
147.083 1.77788
168.500 0.935921
169.000 14.3514
169.167 13.5302
174.083 5.03172
174.833 2.85213
175.083 4.72178
181.917 0.519143
187.000 0.471941
188.833 0.965962
194.917 2.26118
199.000 3.47132
199.167 3.6484
206.083 4.279
210.000 6.23925
213.917 2.89539
214.750 1.15305
215.500 2.49638
219.000 1.5789
221.250 0.685552
223.167 1.06612
225.000 4.70196
226.250 0.950767
233.417 2.41041
233.917 4.38183
234.500 1.4131
234.833 3.09906
239.083 2.12092
242.083 1.48584
244.000 0.545074
246.083 1.96562
249.250 1.79449
250.833 1.69289
251.083 2.57156
251.750 2.32179
259.167 0.750054
261.833 2.63569
262.333 1.98836
264.167 8.74726
264.917 5.5741
266.583 1.35953
268.833 4.26722
270.000 0.844238
271.250 0.834383
272.833 2.59803
273.917 3.69508
274.417 1.00194
279.167 4.10849
280.833 1.65459
281.083 0.723644
282.083 2.15661
286.500 2.8295
286.750 6.56143
287.167 1.83851
288.000 5.13857
288.583 5.70966
289.667 2.78892
291.500 2.61905
291.750 0.667047
294.000 1.61728
295.083 3.29284
295.750 4.72241
296.333 5.2126
298.083 6.30994
299.000 1.94245
304.083 4.10603
304.833 2.82626
305.083 3.97677
307.250 1.75846
310.000 1.52561
310.917 2.37084
311.167 5.47922
313.083 0.940945
314.417 0.955227
316.250 1.72282
316.500 2.28779
316.833 8.16145
317.417 1.89043
320.083 3.10318
320.750 1.15284
321.083 0.887589
322.167 1.40608
326.083 1.59856
328.917 1.73659
331.833 1.16005
332.750 6.08135
333.000 2.99045
333.833 1.92839
334.083 4.39615
334.917 10.0205
335.917 5.22178
336.833 3.46074
337.333 3.12057
338.750 2.41848
339.583 4.59946
340.083 1.17003
340.917 2.91865
342.417 5.06758
342.667 1.11917
342.833 2.18678
343.583 4.92123
343.917 7.41599
346.500 1.63553
346.917 3.28235
347.417 0.767052
349.417 9.4572
349.833 1.6137
350.750 6.23184
351.333 2.8767
351.667 6.56689
352.333 5.25025
352.917 11.1656
356.583 3.57222
358.167 1.17408
358.583 5.49341
359.083 1.26295
359.250 1.3915
360.417 1.76921
361.167 24.1488
361.667 16.4317
362.083 16.7918
362.333 12.611
362.750 2.4241
363.000 7.35741
363.417 5.77432
365.083 1.46832
366.167 0.828618
367.583 4.04759
369.667 6.18004
370.333 14.2054
370.750 79.7366
371.083 61.4959
375.333 1.06616
437.250 1.35152
479.333 1.38441
479.833 3.73416
489.250 10.7722
489.667 4.19399
490.083 3.298
499.333 2.93091
521.917 1.1034
531.167 3.11941
548.000 4.64226
567.250 1.31182
573.250 1.64016
590.167 36.2693
590.500 24.2652
590.833 6.3702
591.000 11.6078
591.417 21.1071
591.750 1.77992
592.167 1.67586
643.333 3.46751
645.083 3.88688
648.917 2.61675
661.000 2.38289
661.417 16.9078
661.833 1.47481
662.083 3.7507
662.500 6.37519
669.250 1.69203
END IONS

BEGIN IONS
TITLE=File960 Spectrum50 scans: 1108
PEPMASS=950.41138 5545.48584
CHARGE=3+
RTINSECONDS=1646
SCANS=1108
324.583 3.69308
326.500 1.51646
366.083 2.12499
385.333 2.18962
514.417 2.09215
561.167 0.603198
572.833 4.28103
573.417 0.000375601
605.417 1.73856
624.167 1.77457
626.167 4.98478
626.583 1.46607
638.250 1.26392
655.167 0.973804
680.000 5.72184
680.417 4.87299
681.000 0.000321064
682.167 2.0115
689.167 0.937276
689.917 2.70318
703.500 1.18007
723.250 1.29684
732.083 2.83947
734.250 17.4338
734.583 0.866025
735.167 4.45027
756.000 8.33624
756.750 9.95069
756.917 10.2307
757.250 1.75897
757.583 4.64742
784.000 1.98702
786.333 2.50788
788.000 12.0124
788.667 16.9206
789.333 0.000507094
805.333 1.45844
808.083 5.70564
810.167 0.746616
841.333 1.38106
842.333 5.3565
842.750 7.13527
843.250 1.59414
844.250 4.30801
844.750 0.000330029
853.583 6.48898
854.083 2.37374
858.000 12.8669
858.417 2.91611
864.667 4.32735
867.833 1.16756
882.333 1.46171
886.417 2.68588
893.583 2.18656
896.500 19.6577
897.167 2.27369
904.667 0.460888
910.667 3.71624
920.667 3.61918
923.833 8.6155
924.417 0.000501567
932.333 4.47515
932.833 6.68102
933.333 4.86998
933.917 1.09292
938.167 2.48513
938.750 3.54646
939.000 5.78051
1019.667 4.68467
1019.917 14.9757
1020.167 12.3064
1020.500 3.1206
1020.667 4.555
1021.083 3.45575
1035.750 2.11162
1036.333 3.53604
1100.833 4.86256
1101.167 7.24973
1101.500 6.92274
1101.917 2.86382
1102.083 2.55173
1102.583 3.23674
1162.000 0.692157
1181.917 7.52359
1182.083 8.05843
1182.500 9.04876
1182.833 8.09949
1183.000 6.96529
1183.583 0.00055585
1184.333 4.37407
1193.333 1.73841
1219.000 1.20215
1243.000 3.7936
1244.750 1.33844
1245.750 2.54325
1262.667 6.93184
1263.167 14.0865
1263.583 32.0882
1264.333 4.38741
1265.667 3.23657
1337.917 0.949372
1344.167 4.13731
1344.417 9.59669
1345.000 0.000573941
1476.333 1.80228
1511.750 1.67114
1512.500 2.46565
1855.083 2.68932
END IONS

BEGIN IONS
TITLE=File960 Spectrum51 scans: 1110
PEPMASS=423.22760 15269.22363
CHARGE=2+
RTINSECONDS=1648
SCANS=1110
129.083 3.26709
146.917 0.541782
156.000 2.56505
156.917 13.4333
173.083 5.52172
175.083 2.52933
178.667 1.21834
180.000 2.01645
183.167 2.77671
185.083 8.17035
189.083 3.14347
194.833 2.36301
212.917 1.51419
214.167 2.80489
220.750 0.393923
224.333 4.97457
233.250 3.7292
237.917 5.17893
238.167 7.52491
250.083 0.777364
253.083 5.4122
255.833 13.453
256.000 15.8357
256.167 13.8385
256.750 0.000931874
257.083 1.38573
261.250 2.45169
262.250 1.74117
265.167 2.70061
268.167 1.85532
269.000 2.77871
270.167 4.46934
274.083 0.914238
277.083 1.14277
280.500 2.66001
280.917 0.812468
283.667 3.46716
284.000 3.13035
288.167 1.49215
288.750 1.31165
289.917 3.11887
292.000 5.50056
293.250 6.95619
294.333 4.06087
296.000 1.10632
305.500 0.579234
306.000 1.02636
308.167 1.60998
309.083 1.56443
310.250 4.87273
310.583 7.30623
311.250 1.96191
311.667 2.30655
312.083 4.49289
312.417 1.57142
313.167 1.03198
315.583 1.1405
320.250 1.71507
322.083 4.98911
322.667 3.7543
322.917 5.27005
325.083 5.94543
325.583 2.15889
329.333 3.87006
334.083 2.18666
336.083 1.5373
338.000 2.29917
338.750 1.75015
339.167 8.78604
339.917 1.31642
343.083 1.02851
343.500 15.2077
344.083 0.67093
344.333 3.46377
345.000 2.73629
345.583 0.914394
348.000 1.69882
350.000 10.1069
350.583 0.00100691
350.833 0.552397
351.083 4.92266
352.167 8.13188
352.750 0.000569267
353.083 2.36697
356.917 6.99459
357.417 2.14885
358.083 3.75492
359.917 0.913888
360.917 8.42368
361.167 1.48861
363.333 3.98641
363.833 0.831742
365.333 6.90779
365.833 0.000559968
366.167 7.6751
366.750 0.000609684
370.667 3.79946
371.333 0.485323
372.500 1.03062
374.500 3.54491
376.000 20.2909
376.500 2.94884
377.250 6.04684
377.417 3.43426
377.750 1.41159
377.917 2.11589
378.083 4.81624
378.333 2.14785
378.833 9.75354
379.583 11.182
380.167 8.73084
380.333 8.63661
381.250 2.52675
381.500 7.02701
382.167 0.692439
382.667 5.61073
383.667 1.37792
384.583 1.60988
387.000 4.49666
387.333 7.97076
389.833 3.91568
392.000 1.50258
394.000 5.26825
394.250 2.83853
394.667 4.08957
395.167 8.83255
395.917 0.976433
396.333 2.46105
399.833 2.3237
400.417 2.30422
403.000 0.973696
403.833 0.436561
404.417 3.11058
404.750 15.815
405.083 40.4231
405.833 6.65063
406.167 5.64323
406.667 2.36565
407.917 3.42982
413.500 8.32013
414.250 51.4377
414.750 33.0546
415.333 12.0209
415.917 0.00071927
417.000 0.681574
419.500 1.70109
420.917 3.43513
423.750 3.04234
435.250 2.90325
452.083 5.86088
470.417 1.1885
471.000 1.12237
488.833 9.54416
489.250 24.5219
489.750 3.97275
490.333 13.5969
490.917 0.000890851
520.500 2.23007
527.750 8.44184
531.667 1.69321
534.750 8.16976
535.333 0.000553044
541.167 1.6415
548.833 3.50051
559.833 3.83169
564.750 3.09967
577.417 2.14729
589.167 2.82762
590.083 12.0814
590.417 27.9446
591.000 1.27626
591.250 3.68495
600.333 1.77426
601.417 1.2643
618.000 2.76509
643.417 0.497949
661.250 17.7152
661.417 22.6911
662.083 4.26072
662.500 5.58622
662.750 2.79594
672.917 1.41474
718.500 3.44087
732.000 2.25942
823.250 1.92289
END IONS

BEGIN IONS
TITLE=File960 Spectrum52 scans: 1111
PEPMASS=534.27649 12464.48242
CHARGE=2+
RTINSECONDS=1648
SCANS=1111
157.917 0.783936
167.083 2.2053
172.167 2.35174
172.833 0.971391
175.083 0.620202
175.917 2.26544
177.083 3.01153
181.167 2.0046
190.083 2.77051
200.083 1.96858
219.250 1.23292
225.000 3.16993
226.333 0.696119
235.250 1.79031
238.167 2.40564
261.833 6.2965
263.833 1.47255
270.750 5.64637
274.000 0.665582
275.500 0.554156
283.167 2.77932
286.833 2.56163
288.250 0.680441
290.083 1.65007
301.000 1.42184
307.250 0.586275
310.083 1.97153
311.167 2.0534
312.917 1.15318
316.833 3.13196
318.000 0.943991
318.917 2.0361
324.250 1.09338
327.000 2.85762
334.250 3.75473
345.167 0.725816
354.917 1.25548
361.083 2.48962
361.250 5.08152
364.917 2.13394
365.917 2.26891
372.667 1.47528
383.417 6.48726
383.917 0.000526548
384.167 0.642073
384.917 1.91893
385.167 2.24658
390.750 4.90381
391.333 0.000414564
392.917 5.0522
393.500 0.000433409
395.583 7.07257
399.417 3.57939
402.000 4.60764
407.167 2.09255
411.167 1.24647
413.000 2.52305
413.167 0.965856
417.000 3.93062
417.833 9.44814
418.667 1.90551
419.167 11.0239
419.750 0.000587769
420.083 3.76085
421.250 3.64206
422.000 1.51959
424.667 2.49047
425.333 2.07559
425.667 2.35456
430.833 3.06011
433.917 5.07418
434.167 11.5114
434.750 0.000671342
436.083 2.01617
436.667 4.3403
437.333 2.27225
437.917 2.6488
441.000 4.82628
446.000 2.908
446.583 5.12511
446.750 6.82807
446.917 7.96163
447.500 0.000423894
448.250 1.65617
449.000 0.971331
451.333 0.592076
453.083 2.84534
453.917 1.07401
454.333 0.97848
455.917 3.51767
456.250 3.51902
458.833 3.83358
459.083 3.96372
460.250 4.37445
461.083 4.35798
461.583 4.07556
462.583 2.19891
464.750 3.69348
468.833 11.3065
469.417 0.000567221
470.000 10.2968
470.500 1.38268
470.917 0.620705
472.250 4.62929
473.833 3.03554
476.917 1.18233
477.167 5.05509
477.667 0.000408836
478.167 4.40716
478.917 3.61204
480.417 2.23281
480.833 2.90555
485.083 2.20915
485.417 1.20048
485.750 6.66402
486.250 0.864933
488.167 4.05919
489.167 6.79812
489.917 1.32451
490.167 4.50832
490.917 3.63478
491.250 1.48663
491.583 0.956038
491.833 0.920756
493.417 10.9713
494.000 0.000651115
495.000 3.58385
496.167 2.78576
497.000 6.02234
497.333 5.62269
497.583 5.3471
498.167 1.53404
500.167 1.09704
500.417 9.71585
501.167 4.28493
501.833 9.71705
502.083 4.19845
502.833 4.57505
503.417 14.7634
503.833 2.00004
504.083 6.09471
504.583 7.98105
505.167 0.000459175
506.250 1.80745
506.833 0.714755
507.083 3.91657
510.750 2.5826
511.417 3.48307
512.250 35.0141
512.417 27.941
513.083 7.61028
513.417 7.21699
513.667 2.49235
514.917 2.79049
515.250 2.66279
515.917 8.00479
516.167 10.1086
516.500 3.89421
516.667 4.61719
516.917 10.6858
517.250 0.955682
517.750 5.65157
518.083 0.561171
518.333 2.14688
519.167 15.4369
519.500 10.6139
520.083 0.000909686
523.833 3.07084
524.083 9.40164
524.333 8.28208
524.667 7.94701
525.333 34.1363
525.583 25.4046
525.833 39.5619
526.333 10.4794
527.000 1.86598
530.917 2.62385
537.500 0.380977
552.167 3.07226
553.250 5.58421
553.750 0.000442987
556.167 2.11407
562.417 6.91241
563.000 0.000483719
577.333 2.5986
580.250 6.13438
580.750 0.000396772
595.083 1.08649
598.250 1.91969
612.000 4.42457
612.333 1.50427
623.083 0.721529
647.250 4.30045
669.000 3.58353
673.167 5.00848
675.250 0.47799
681.167 2.87647
682.167 0.796829
683.000 5.10075
685.583 3.69987
694.417 0.662755
713.333 2.41532
720.500 1.26456
722.167 6.29633
722.750 0.000436256
745.250 0.822607
746.417 3.6455
759.500 11.0807
760.250 0.590748
763.167 4.05501
764.000 2.76327
765.083 3.36859
774.167 1.01873
788.583 3.39454
798.333 0.826538
803.500 0.725493
805.500 0.999631
806.250 1.02956
807.000 2.50528
807.500 10.7504
808.250 3.08822
822.083 2.59789
822.333 3.79103
831.500 2.42826
842.250 3.81289
847.667 2.35526
850.333 10.452
850.917 5.71487
851.833 2.64913
856.417 1.09607
863.250 2.43596
865.500 3.29155
866.250 2.15703
867.167 0.522272
875.417 2.83023
876.583 0.675629
893.500 4.18694
893.833 3.62752
894.583 5.97
895.333 5.09851
898.417 2.24561
908.833 2.32238
911.000 1.34805
911.167 1.88474
911.417 6.18352
911.750 1.02205
912.417 1.29602
912.667 1.17641
913.333 1.57277
913.667 1.13621
937.583 2.97128
939.250 1.82487
966.417 0.864668
993.250 1.3856
997.333 4.76442
1027.333 0.579317
1027.583 4.18536
END IONS

BEGIN IONS
TITLE=File960 Spectrum53 scans: 1114
PEPMASS=1117.48108 12738.21289
CHARGE=2+
RTINSECONDS=1651
SCANS=1114
365.167 1.45365
366.000 1.34623
466.000 2.26437
501.167 4.38734
527.667 1.72858
689.667 3.44121
690.000 1.72662
693.250 2.20835
704.333 0.94944
712.000 8.38586
712.833 1.47119
713.583 0.366803
733.250 2.55455
739.500 1.9557
774.833 5.38519
793.000 1.7959
793.417 3.5109
793.583 6.01661
798.167 1.7487
824.250 2.67516
852.000 2.81501
865.000 4.28421
868.917 1.52173
874.333 3.17463
874.583 12.8764
875.167 0.000736908
894.333 1.52155
929.583 2.4505
954.833 15.287
955.167 24.7523
955.667 4.69365
955.917 6.23297
956.500 0.000418844
957.083 3.28524
957.583 7.06744
1013.167 2.75283
1013.750 4.95902
1014.250 8.24254
1015.083 2.60409
1027.250 5.63666
1035.833 1.38983
1036.083 7.22692
1036.333 28.2494
1036.750 41.5452
1037.583 1.71415
1039.417 0.859433
1086.667 7.93287
1087.250 1.53595
1098.750 8.64719
1099.333 0.000451655
1100.917 1.84619
1184.500 0.716279
1220.000 8.70602
1220.250 24.9872
1220.583 13.7296
1220.833 16.6505
1221.250 8.27548
1221.500 5.43973
1221.667 11.4897
1222.250 0.000646535
1382.167 2.99229
1382.583 10.5321
1383.167 0.000772415
1383.500 7.37682
1423.500 1.29173
1530.750 1.03529
1574.083 4.92101
1707.750 4.54685
1736.167 1.85056
END IONS

BEGIN IONS
TITLE=File960 Spectrum54 scans: 1116
PEPMASS=542.25836 11396.80762
CHARGE=2+
RTINSECONDS=1652
SCANS=1116
156.750 4.28799
174.917 0.634161
193.000 0.858729
200.083 2.81966
206.083 2.33538
208.917 4.75918
224.917 0.468546
226.250 1.86541
236.083 2.20179
244.250 1.59017
248.250 5.07979
253.917 0.583012
254.333 2.03064
257.167 5.78783
259.083 1.07558
264.250 2.14785
267.000 2.05208
267.333 0.716987
267.667 3.71617
273.000 1.01853
280.583 1.9171
280.917 1.44609
283.417 1.89067
285.917 0.719037
289.167 2.65187
299.000 1.44426
307.583 3.56212
316.000 1.03209
319.833 0.689771
321.083 2.76581
322.917 1.15705
325.083 3.81381
329.333 1.11259
330.417 4.30063
338.917 1.41597
343.083 10.5742
345.083 3.26567
349.083 4.01823
350.833 2.11264
354.250 0.899136
355.000 1.92643
356.250 1.90729
358.583 2.11382
363.083 3.56608
367.833 2.40421
376.917 0.552631
382.083 0.878168
387.917 7.22349
390.167 0.83731
398.417 3.02106
399.583 3.047
401.667 0.616782
408.083 0.549694
408.583 1.53011
409.667 3.15074
410.417 3.89749
411.417 4.12561
419.417 0.812361
420.167 3.25718
424.167 4.36736
425.083 1.79102
426.417 0.611583
427.083 1.75596
430.000 3.75274
433.250 8.16727
433.917 1.73229
435.917 2.2847
436.917 4.41304
438.083 1.78882
442.167 1.53128
443.000 3.99022
443.917 1.64059
444.167 5.39883
444.667 1.63126
449.000 1.29863
449.250 3.84968
450.000 4.73266
450.500 4.22888
453.000 1.90246
453.917 4.9087
454.750 3.97691
455.167 1.27157
456.333 0.667696
460.250 2.66144
461.917 9.06341
462.917 1.36208
463.333 1.38082
467.000 4.97022
468.083 3.01962
469.750 1.98211
469.917 3.07221
471.167 1.5713
473.000 1.40901
476.500 1.7269
478.417 1.58564
478.833 2.38141
479.000 1.93934
479.333 1.15359
479.917 2.51802
480.167 2.93292
481.917 2.10917
485.500 0.773697
486.083 2.2149
488.000 1.77458
489.167 0.63843
490.250 2.06277
494.750 12.2216
495.000 5.9255
496.167 22.5904
496.750 1.46457
497.083 4.76114
497.583 2.86745
497.917 0.690424
498.250 2.73196
503.333 0.633393
504.417 1.30079
505.250 40.7677
505.500 33.2539
506.167 0.00115772
507.167 3.40289
508.833 3.2562
509.083 7.0063
509.667 6.48701
510.750 11.8906
511.167 11.2704
511.333 9.53234
511.583 9.02101
512.083 15.1826
512.667 2.93333
513.000 3.95887
513.583 2.15732
514.000 1.2868
514.417 5.82415
515.000 2.71832
518.167 15.1772
518.667 12.4518
519.333 17.0745
519.667 0.690784
520.167 58.9069
520.333 82.06
520.667 63.4044
520.917 30.1918
521.500 5.71478
522.917 6.39446
523.083 4.40192
523.750 11.9714
524.333 15.6485
524.750 12.4167
525.250 12.1414
526.083 5.82382
526.417 6.85934
527.167 22.8945
527.583 6.84737
527.833 6.8038
528.167 8.53082
529.417 2.2405
530.083 8.33476
530.583 2.4579
531.833 5.90637
532.083 3.22912
532.333 4.2574
532.583 2.4775
532.833 8.96653
533.417 58.9579
533.750 27.0521
534.250 18.1608
534.833 0.00109172
535.500 1.5132
556.167 2.76696
564.500 1.37133
574.333 2.26806
577.250 5.58289
594.333 2.82226
653.667 2.35472
655.000 0.627153
661.083 1.15095
670.917 4.31481
698.333 1.70508
705.250 1.27519
707.250 1.60803
707.583 3.52057
718.417 1.43963
737.167 7.07879
742.833 4.39454
760.333 3.10964
761.583 1.64995
767.500 1.16385
775.000 2.53065
817.083 1.84037
820.250 4.77952
823.417 2.7555
825.500 0.812505
828.250 1.48692
851.083 2.85989
859.250 5.02175
868.250 4.04617
871.000 5.5636
889.167 3.55277
895.583 5.55544
896.167 2.04334
918.417 3.80302
935.417 1.83878
954.583 2.71975
1045.167 7.5478
1045.583 6.01951
1046.083 3.63382
1046.583 0.85042
1059.333 2.11346
END IONS

BEGIN IONS
TITLE=File960 Spectrum55 scans: 1117
PEPMASS=614.81750 15088.09668
CHARGE=2+
RTINSECONDS=1653
SCANS=1117
174.750 1.79461
178.917 4.41802
179.500 0.000273415
181.083 1.5193
200.250 2.65338
201.000 3.08608
201.500 0.000260323
211.000 1.16244
211.417 2.87066
213.167 1.58158
227.833 2.55581
228.583 1.92501
229.000 15.5938
229.833 1.20846
237.167 8.20196
237.750 0.000465559
239.917 3.85263
240.417 0.000264254
245.083 1.26431
256.083 1.46412
256.417 2.89776
257.000 0.000225016
266.250 5.70688
266.833 0.000321837
271.250 6.3524
271.833 0.000479192
280.000 0.758995
282.417 1.029
289.500 1.60982
305.167 1.14282
311.000 3.00659
313.250 1.90299
314.000 0.92753
327.167 1.98933
328.000 1.87452
329.167 0.841618
332.167 0.48731
332.333 1.37716
335.250 0.540473
338.167 0.729906
340.333 1.53229
341.750 2.08273
342.167 10.4263
342.917 0.599358
346.083 6.72566
346.417 6.10961
347.000 0.000403695
356.917 3.52595
357.500 0.000250391
359.000 2.31344
366.917 2.0519
367.250 0.475216
368.250 5.29066
368.917 3.93124
369.500 0.000341629
371.250 0.567291
375.833 1.47143
382.833 1.46623
383.083 3.35871
385.167 3.66812
385.333 9.68541
385.917 0.000595022
389.500 3.97566
390.000 0.000272005
394.917 6.18107
395.417 0.000506911
396.917 0.44267
400.917 1.62721
402.250 5.58301
402.750 0.000368102
410.000 1.5211
411.833 2.41459
412.083 3.45608
412.500 3.30484
413.167 4.61373
413.500 4.24268
414.083 1.82008
416.500 3.08652
417.083 0.000216196
419.167 2.861
420.417 3.9783
420.917 0.000291499
426.750 2.2527
427.167 0.598628
427.500 0.575549
435.083 2.23562
440.250 2.82014
440.750 0.00023047
449.167 1.57386
455.000 4.07807
455.167 7.81178
455.917 0.000225558
457.250 6.64236
457.833 0.000486133
462.333 3.32512
462.833 0.000239084
466.000 0.634848
468.500 0.713112
470.500 1.19947
473.917 0.806225
474.167 2.45649
474.417 7.38712
474.583 2.97882
481.250 4.61332
481.833 0.000227776
484.417 4.21353
492.333 5.09884
492.750 3.6764
493.333 0.000243234
497.917 3.919
498.250 1.25094
500.250 4.23655
500.583 8.78448
501.417 7.38365
502.000 0.000393193
508.417 2.23381
509.500 6.81529
510.083 0.00040467
515.750 2.87235
515.917 1.95082
519.000 3.10229
519.500 0.0002418
520.000 2.16991
525.250 0.847559
525.583 2.13492
525.917 6.44806
526.167 7.13823
526.750 0.000540195
527.083 3.18981
532.000 2.55216
532.583 0.00022776
534.167 3.41514
544.250 10.1503
544.833 0.000734466
545.167 0.54037
548.000 3.69313
548.500 0.000293466
550.417 2.57069
550.583 5.78434
551.167 0.000391102
554.000 7.80856
554.417 6.50865
555.000 0.000444511
556.667 0.82139
558.250 7.08038
558.833 0.000453633
559.917 12.9315
560.500 1.90384
565.083 4.90356
565.833 3.02938
566.083 4.33347
566.417 4.42562
567.000 0.000222044
568.083 6.50689
568.583 0.000346087
569.000 2.30716
569.833 3.92222
570.417 0.000214925
571.000 2.05735
573.167 1.70287
577.667 4.54815
578.250 0.000233587
578.917 4.49542
579.417 3.28681
580.417 3.34013
581.000 0.000246498
582.250 2.4222
582.667 6.8418
583.083 4.15129
583.417 2.73327
583.583 2.96292
585.333 7.41066
585.833 0.000599682
587.500 2.67839
587.833 3.53388
589.000 10.0187
589.333 3.75469
589.583 2.64683
591.750 4.43804
592.250 11.4565
592.750 11.2587
593.333 0.000774568
596.167 11.7862
596.500 1.70661
596.750 8.18122
597.083 15.34
597.333 19.175
597.833 12.5343
598.583 6.51819
599.083 0.00051025
599.667 4.66653
600.250 0.000258632
605.250 11.118
605.583 4.41713
605.833 5.74659
606.083 7.06511
606.417 13.7264
606.833 7.79515
607.417 0.000443565
611.000 5.31098
611.500 0.000381018
619.083 3.47034
619.667 0.000259942
630.083 1.15589
639.750 1.11738
673.750 2.34935
703.083 11.8845
703.250 10.3794
703.500 8.1948
704.167 3.24874
704.333 6.87118
705.000 0.000249862
720.583 6.35977
721.167 0.000374987
731.333 5.36239
731.917 0.000297794
738.167 9.2693
738.750 0.000560563
755.250 2.45946
765.167 5.31238
765.750 0.000382539
774.000 11.007
774.333 21.1258
774.750 12.8515
775.000 6.08538
775.417 11.8246
776.000 0.000736638
838.833 1.78208
843.750 0.701264
855.250 3.10509
866.083 0.982849
869.250 3.68849
871.500 2.26464
877.667 3.58794
883.083 1.55431
883.667 1.559
887.000 6.93334
887.500 6.59669
887.750 3.27531
888.250 4.16688
914.333 1.13479
923.583 1.81714
948.333 3.55665
948.833 0.000304361
983.333 1.92772
986.417 1.29584
1000.000 2.15881
1000.500 3.51839
1000.750 5.70811
1001.583 2.27752
1001.833 3.08343
1002.333 0.000217707
1029.333 3.95877
1029.833 0.000239195
1048.250 4.29554
1048.750 0.000284136
1054.417 7.05634
1055.000 0.000463034
1055.667 1.81628
1092.167 0.548509
1140.417 1.02487
END IONS

BEGIN IONS
TITLE=File960 Spectrum56 scans: 1120
PEPMASS=523.28534 166107.28125
CHARGE=2+
RTINSECONDS=1656
SCANS=1120
154.750 1.89663
155.000 7.55089
156.833 2.9906
157.083 0.810585
167.167 0.506804
173.167 9.49075
175.000 2.35381
177.167 0.951392
182.917 10.4874
183.083 10.4049
188.167 0.855149
193.667 1.0421
198.250 1.83623
201.083 28.8445
201.833 1.23163
223.250 4.34262
223.833 1.99402
224.250 2.01154
224.583 1.38286
225.167 6.32315
225.917 3.35828
226.417 0.70406
230.417 1.12829
238.167 33.499
238.500 3.22746
238.917 4.52031
239.250 4.6038
242.167 1.47655
243.250 0.926129
244.083 0.56708
245.083 2.32335
248.333 3.52177
251.000 2.08519
252.167 2.17797
252.750 1.95985
253.333 4.54494
256.083 2.90127
257.083 1.30828
260.083 3.80295
261.167 0.74288
261.917 2.12918
262.250 20.0984
262.667 1.91118
270.000 43.4191
270.750 5.27887
283.250 2.83362
287.083 0.81431
287.667 2.5894
287.917 5.33337
288.250 4.7087
293.917 1.86016
295.667 4.18735
296.167 2.18431
296.583 1.03987
306.167 0.9882
319.167 0.485322
322.333 0.66744
324.750 1.05081
326.083 1.67455
331.000 10.5151
339.083 0.626635
341.917 1.75023
343.167 2.32297
346.000 2.26882
347.083 1.45055
349.167 2.01484
351.167 3.30886
355.167 0.904241
356.917 5.6233
360.000 6.75619
369.917 11.5771
370.667 9.17054
371.083 3.22831
371.333 9.83657
374.917 2.14816
375.333 2.41545
376.083 28.8725
376.500 9.86407
376.917 5.64453
377.083 4.73865
377.333 4.66525
378.583 5.04426
379.667 142.768
380.083 40.8065
381.083 3.03485
381.417 8.29754
382.250 1.99509
384.750 2.44379
391.000 2.48934
393.083 1.91891
393.250 2.18711
396.167 1.22938
396.583 4.93407
396.833 5.7029
399.167 2.67723
400.583 6.4888
404.333 4.33485
405.083 12.1796
405.417 9.54534
405.750 50.1446
406.250 2.4053
406.750 8.28471
408.083 5.40027
409.083 5.18964
409.667 2.47898
414.250 804.134
414.750 219.75
415.500 8.47879
415.917 3.85531
416.250 6.62129
417.000 1.39771
417.833 4.47295
418.667 15.0638
419.917 3.48117
420.500 2.41434
421.083 1.20089
421.333 3.43422
423.167 218.365
423.750 82.7912
424.417 3.9962
424.667 11.6455
425.083 0.982273
425.417 1.66399
425.833 1.47034
426.167 1.90789
428.000 0.521714
428.250 6.98422
428.917 3.58241
429.917 0.485042
432.667 1.77861
433.833 1.60839
434.333 1.79204
436.417 1.06076
437.667 2.94198
438.000 5.68036
438.250 4.53163
438.833 1.52147
440.750 0.752116
440.917 3.56695
441.167 2.7167
442.750 2.26221
445.583 1.69468
448.333 0.4509
449.167 13.2295
449.833 5.07765
450.333 2.69514
450.833 2.80138
452.250 1.21363
453.167 4.61699
454.667 8.07625
455.833 2.68376
456.083 7.07815
456.667 1.62279
457.167 5.78268
457.583 5.04739
457.833 3.40764
458.167 4.11457
459.833 3.40964
460.250 0.570882
461.167 5.69261
462.083 4.41226
462.500 2.24205
463.000 2.52955
463.250 4.0798
464.750 2.3971
465.417 16.5402
466.250 3.46369
466.583 1.93257
468.000 7.2315
469.167 0.651818
470.000 1.17691
470.417 1.32129
471.750 8.03037
472.083 3.50474
473.917 2.67146
475.167 1.1864
477.500 14.3865
478.000 2.21716
478.750 2.48476
479.083 3.57772
481.833 4.57218
483.083 9.06076
485.917 1.97559
486.167 1.70977
486.750 1.63327
487.333 1.12657
487.500 1.37297
488.250 3.85588
489.083 19.2155
490.333 14.7626
490.833 2.48489
491.500 2.94547
491.750 4.3671
492.750 5.01374
493.250 4.06649
493.833 4.51742
494.333 4.76488
494.833 1.95623
496.583 13.4425
497.333 1.91716
499.583 4.72075
500.333 13.3416
500.917 0.915028
501.250 1.41819
501.750 4.45233
502.750 2.2829
503.083 4.36225
504.083 8.90159
504.417 5.61267
505.167 224.898
505.667 123.145
506.167 18.2717
507.083 1.97161
507.333 2.55407
507.583 1.54136
507.833 5.85937
508.167 8.12652
508.333 7.6241
511.500 3.17879
512.917 6.17215
513.250 10.1222
513.500 7.12911
514.250 156.775
514.750 64.5614
515.667 7.48047
517.167 2.46519
526.500 2.81459
529.333 2.97094
537.333 1.47751
538.417 5.69401
539.250 11.3064
540.417 5.37576
542.000 3.95042
544.500 1.02431
546.583 1.85501
549.167 1.67188
556.750 2.35045
557.083 8.52503
557.333 7.39795
557.917 0.859638
566.083 1.73611
572.500 0.616911
573.000 1.63626
573.250 2.10423
590.250 57.289
591.167 4.67881
591.500 15.2087
592.750 5.74648
596.250 5.23987
613.167 1.07291
616.417 4.35747
617.583 0.952011
624.500 2.53774
634.333 2.17876
634.500 3.22109
634.750 2.95345
635.083 4.80147
636.083 1.53563
644.000 2.44671
652.000 8.50455
652.333 6.12208
653.417 1.10849
654.250 3.65963
661.083 5.20702
661.333 17.3064
661.667 11.6179
661.917 4.53614
662.333 3.92101
670.333 12.2531
671.250 1.67257
671.417 4.24171
686.167 0.552459
687.667 3.31122
705.667 2.43345
740.250 6.37068
740.583 1.42054
741.083 1.21805
750.000 3.28793
758.333 125.788
758.500 126.704
759.000 11.1697
759.333 32.0285
759.500 43.672
761.333 3.47854
767.167 2.23274
767.417 0.944477
768.167 1.25456
784.000 3.38898
785.333 2.73618
827.167 4.07838
827.667 1.15565
828.417 1.2808
829.167 1.90518
835.083 3.53826
844.667 1.30164
844.917 12.1239
845.333 59.9972
845.583 76.2003
846.000 6.83606
846.500 30.9688
847.333 2.46218
853.500 1.28372
854.833 3.27196
855.500 5.15121
856.167 0.744434
856.417 8.63244
871.333 4.3948
894.333 2.5203
914.583 5.01654
932.000 3.90798
932.250 13.4299
932.583 22.7864
933.083 2.09243
933.500 2.76629
942.250 3.92399
942.667 5.99107
943.000 7.91586
943.583 1.98151
1005.250 2.56256
1013.000 3.76445
1021.083 0.913927
END IONS

BEGIN IONS
TITLE=File960 Spectrum57 scans: 1122
PEPMASS=434.22681 14429.42480
CHARGE=2+
RTINSECONDS=1657
SCANS=1122
129.167 1.97366
138.000 1.14481
143.000 1.02758
147.167 2.25866
154.917 1.50626
166.917 2.23375
170.333 1.09557
174.083 0.937129
180.917 3.20725
195.833 2.08212
196.167 2.35331
198.583 3.1123
199.167 7.22922
210.750 1.07916
213.333 1.62629
213.917 3.5556
227.083 21.4838
227.500 2.85542
228.000 1.05934
234.167 9.18239
234.750 0.000565532
240.083 1.79978
245.000 3.92773
246.417 2.3693
249.167 3.06183
258.917 2.60903
263.000 3.7684
264.917 0.592157
273.750 0.68834
277.333 0.64694
277.917 0.637516
283.000 2.21629
289.000 1.14515
298.250 3.22432
300.000 2.16857
301.167 1.10792
302.083 1.49866
302.583 1.21255
303.917 3.06327
305.167 1.1333
305.833 1.82857
306.167 1.3452
306.750 5.83675
308.917 0.996496
315.000 1.69811
315.583 1.46122
316.000 3.33579
316.833 1.68785
319.000 8.38198
320.583 2.27551
320.917 4.14292
321.250 7.46162
322.250 2.2245
323.000 2.45476
324.333 3.16809
324.833 5.08482
325.583 4.91994
327.083 1.10851
328.917 1.09555
331.917 0.869865
333.083 1.3292
333.833 1.33036
335.667 0.808389
336.167 1.28051
337.083 6.29002
337.417 2.71577
341.583 1.24705
343.000 0.880652
343.250 0.865141
343.500 2.53961
343.917 3.18753
344.250 14.8217
344.583 2.84629
345.083 14.4003
345.833 5.05988
346.083 4.4424
346.833 2.24405
347.250 1.07247
349.667 1.40923
351.250 0.584331
352.583 4.415
353.667 1.81229
364.750 3.71549
366.583 1.69104
367.833 0.975478
368.833 1.90804
369.917 5.85221
371.083 3.5694
371.333 1.17251
371.833 6.442
372.417 0.000480747
373.750 4.48947
375.000 1.70604
375.917 1.68268
383.833 2.62792
385.000 5.8314
385.917 1.35805
387.417 0.931838
388.083 2.44513
389.083 1.21422
389.667 5.42251
390.083 1.79045
390.333 4.87931
390.917 2.45447
392.750 3.15063
395.750 0.768839
397.083 3.63778
397.417 0.708695
397.833 3.25106
398.083 1.98599
398.667 1.7391
398.833 3.02799
400.083 3.40174
400.417 2.35808
403.167 5.56251
403.833 0.868022
404.417 2.05209
405.500 10.7826
405.750 4.34174
406.250 6.1934
407.083 4.80912
410.833 4.2311
411.667 8.13139
412.000 3.60453
412.500 9.34766
412.750 3.17506
414.917 1.21315
415.083 1.84
415.333 3.53826
415.667 1.94533
416.250 28.2244
416.833 6.43565
417.083 3.38514
417.750 0.947385
418.333 5.43632
418.667 5.68119
419.667 0.530412
422.750 3.24916
424.167 0.693559
424.583 10.2593
424.917 1.13318
425.250 12.3298
425.750 3.66744
425.917 2.65415
426.250 5.69054
431.750 0.68047
436.417 2.93613
462.000 4.3077
476.250 4.87883
524.250 1.7124
526.167 3.31267
527.250 3.07191
527.417 3.5156
602.083 1.47143
607.417 0.89666
611.833 2.97254
640.583 2.71421
641.167 47.3224
641.417 32.7341
642.250 20.1773
642.500 9.88336
643.000 0.000538704
663.833 0.78673
665.000 2.31671
665.333 11.2496
665.833 0.000755554
668.167 4.76472
702.833 2.28003
720.833 1.23918
721.083 2.62797
736.500 6.46127
746.917 3.2824
753.417 3.6548
754.000 9.31287
754.417 3.02927
754.833 1.68084
846.833 4.83424
END IONS

BEGIN IONS
TITLE=File960 Spectrum58 scans: 1124
PEPMASS=631.80225 16601.12695
CHARGE=2+
RTINSECONDS=1659
SCANS=1124
183.833 3.15531
197.000 4.01363
201.000 0.851914
214.667 2.36539
241.167 2.10866
242.500 0.579627
243.167 3.03601
245.833 1.17739
269.167 1.21338
280.750 3.74756
281.917 1.11485
284.083 1.42252
288.250 1.50311
288.833 1.8946
289.083 2.79967
289.667 2.26696
293.250 0.793774
300.250 1.6374
314.083 3.80316
322.750 1.51559
327.083 4.10554
327.583 0.000270267
328.167 4.31043
328.750 0.000241559
329.250 5.25476
329.833 0.00028688
333.917 2.422
344.250 0.888586
346.083 7.21016
346.667 0.000290923
347.000 0.703959
376.083 2.4802
377.167 5.34957
377.750 0.000309135
385.083 0.424158
386.000 3.6191
386.583 0.000259047
387.167 4.81798
387.750 0.000333956
389.333 5.06023
389.833 0.000327719
390.083 1.66609
391.333 3.81001
391.917 0.00027019
398.000 6.61482
398.583 0.000322102
403.083 3.80121
403.333 6.96361
404.000 0.000267305
408.333 2.10357
415.000 1.41821
430.250 3.51256
430.750 0.00027045
434.167 2.54195
435.333 0.854954
442.667 3.13965
443.000 1.04481
443.417 2.94162
444.333 3.88775
444.917 0.000311025
446.083 3.99365
446.667 0.00025518
447.000 6.15863
447.583 0.000382749
453.167 1.29779
457.583 2.27328
462.917 3.25712
465.917 7.56783
466.500 0.000524471
467.833 3.79317
468.333 0.00029304
470.083 1.88377
471.083 2.09587
473.167 3.65004
475.000 7.23635
475.583 0.00039986
477.250 4.48626
477.750 0.00028608
480.167 3.1785
480.917 5.0818
481.250 2.40423
488.917 1.61164
490.083 14.1585
490.250 16.3756
490.583 5.71367
491.250 5.92359
491.417 4.89494
492.167 0.530618
497.167 2.1425
499.000 4.08067
499.417 2.5929
500.167 5.10553
500.750 0.000395257
503.333 2.82406
510.250 2.24111
510.750 4.95899
511.417 1.30318
512.167 4.66032
512.667 0.000268182
514.167 5.9343
514.750 0.000361458
516.250 1.24985
517.250 1.03368
522.083 0.576439
523.417 2.94059
527.917 0.998162
529.000 2.62944
531.333 3.57606
531.667 16.8175
532.333 7.07421
532.917 0.000514121
535.333 0.571202
535.750 1.79275
544.250 4.03492
544.583 2.23979
549.083 4.14379
549.500 0.588831
554.083 3.02242
554.250 5.06897
554.833 0.000287946
555.417 4.60775
556.000 0.000305258
561.167 3.52004
561.667 0.0002822
567.333 4.64548
567.917 0.000311768
569.000 2.56973
569.250 4.85271
569.833 0.000357264
573.583 5.30947
574.167 0.000331753
575.250 2.53042
575.833 0.000215712
577.000 3.17872
577.250 4.33184
577.667 5.2734
577.917 1.02507
582.417 2.22219
582.750 1.1532
583.583 0.62939
584.583 1.09039
585.667 3.97029
586.000 4.63642
586.583 0.000344321
587.083 3.46596
587.417 1.37481
592.167 1.52177
593.250 1.16209
594.000 4.41426
594.583 0.000298577
595.167 2.32626
596.250 2.97104
597.250 3.18865
598.333 7.55744
598.833 0.000478028
600.667 2.55808
601.250 4.68114
601.500 5.53546
602.417 1.43272
603.917 1.07069
605.583 12.7693
606.167 2.70332
607.000 5.75748
607.500 0.000499306
609.167 5.57648
609.417 5.80258
610.000 4.31776
610.333 5.54015
610.917 1.49022
611.417 6.78123
612.000 0.00047511
612.917 5.14524
613.167 18.6574
613.417 12.714
613.667 10.9546
613.917 15.5495
614.417 5.08994
614.583 3.35995
615.000 2.83572
615.333 2.84083
615.833 0.00027468
616.083 1.8269
617.000 12.8603
617.250 1.58968
617.417 1.53857
622.167 4.30685
622.500 16.5122
622.750 14.6372
623.000 7.2524
623.667 3.71818
624.083 2.76072
624.583 0.000217112
628.250 2.89528
628.833 0.000271489
641.750 3.94589
642.250 0.000335027
668.000 4.82369
668.417 1.24462
679.083 4.02377
686.333 2.55018
698.083 2.00377
730.083 0.923896
733.500 9.18444
734.000 0.000969567
737.083 3.26263
737.500 0.686375
755.083 4.06422
755.583 0.000366417
756.083 2.4004
756.500 1.49901
763.167 5.34635
763.583 0.61239
764.500 1.91935
773.083 7.92026
773.333 1.97474
773.667 10.4902
774.167 2.67482
785.833 3.94296
786.333 0.000267484
794.333 12.1418
794.917 0.000545174
802.250 2.06557
819.583 1.41307
819.833 1.83394
820.333 21.441
820.583 11.7256
820.917 2.93973
821.250 10.4641
821.417 13.4708
822.167 0.000254567
824.417 0.954474
825.333 2.51306
842.083 3.04416
842.333 3.15251
842.500 2.92921
860.083 3.78486
860.333 2.3087
898.917 2.3449
900.000 3.87465
900.500 0.000249515
903.583 2.9076
904.083 0.000257094
916.917 5.22221
917.417 0.000278457
929.000 3.47282
931.167 1.96221
931.417 2.09904
948.917 2.48916
949.333 16.2089
949.583 9.58167
950.333 6.45469
956.333 2.41982
973.917 5.8631
974.417 0.000515171
975.333 2.29322
991.000 1.38223
1053.500 1.3698
1062.583 5.84632
1063.083 0.000428725
1063.583 1.53996
1088.250 1.54898
1130.417 2.34491
1220.917 2.52818
END IONS

BEGIN IONS
TITLE=File960 Spectrum59 scans: 1129
PEPMASS=379.71164 60597.39453
CHARGE=2+
RTINSECONDS=1665
SCANS=1129
110.917 0.889414
111.833 2.24409
115.000 1.28713
115.750 1.38569
123.083 1.26143
128.750 2.50388
140.917 25.448
153.083 1.30632
162.000 1.59303
167.000 1.69649
168.250 3.06247
168.833 30.0949
169.167 20.4623
169.583 1.24542
170.083 3.52024
173.000 2.11248
175.083 2.24165
175.417 3.76564
183.583 0.627703
194.083 1.45427
194.833 3.06262
195.000 2.05079
198.083 1.16657
200.000 1.35858
202.833 1.74139
206.083 2.40526
211.667 0.957284
215.167 1.01889
216.083 1.84857
219.833 1.72178
226.167 2.51644
227.000 0.73364
232.083 1.02884
232.917 1.49174
240.583 4.90384
240.917 0.800302
242.083 1.67522
243.083 2.24843
243.917 0.677701
245.083 0.860134
249.000 5.21456
250.667 6.82377
252.250 8.44937
252.917 1.58319
254.000 1.94744
254.750 1.09554
256.917 2.48996
262.083 17.8422
263.000 0.730086
263.250 1.42486
264.083 4.89457
264.417 3.25213
264.917 2.52116
268.167 1.79394
270.000 6.28493
270.250 8.46804
270.833 1.47898
273.750 1.65517
274.667 4.74354
275.167 1.23614
276.917 1.27888
279.250 2.27636
280.583 2.94021
281.000 4.66441
282.000 4.488
286.750 6.9811
287.083 1.66262
290.083 1.261
291.000 3.11875
292.000 2.83749
294.250 2.22848
295.500 2.26917
297.083 4.98722
299.000 1.56987
304.250 1.42877
307.167 3.15231
308.667 3.71648
311.917 1.67824
316.000 2.65684
316.917 6.61314
317.167 5.37507
317.333 4.38699
319.083 3.60179
319.917 1.48029
320.833 3.05654
322.083 3.61163
323.250 5.01096
323.833 1.02505
324.083 1.94241
324.833 4.90656
325.583 1.10509
328.000 2.03839
331.833 1.66329
333.500 3.23586
334.000 5.77539
335.167 4.05809
335.500 4.28081
335.917 2.752
336.250 9.95388
337.083 4.33844
337.250 4.19402
339.083 1.05842
340.250 1.17096
341.917 2.93745
342.250 0.791367
344.667 1.46562
346.167 1.43133
346.667 2.1762
347.667 1.09375
348.833 3.33564
349.250 9.76831
350.083 6.00637
350.333 3.97275
351.750 4.54418
352.917 0.798291
355.000 1.00094
355.333 6.24091
357.667 7.84205
358.000 6.84087
358.333 6.14509
358.917 7.33208
359.333 2.64234
359.833 2.20235
360.583 7.03728
361.167 8.66016
361.500 5.42786
361.750 9.33328
362.083 14.1021
362.417 8.62565
364.833 2.23125
365.250 0.403662
366.000 5.70981
366.917 0.486529
369.417 1.33605
370.667 331.484
371.250 138.791
371.750 7.68967
372.250 5.01044
372.500 1.67807
373.833 1.0408
374.417 4.29909
378.083 1.16984
380.750 0.66815
410.917 3.00469
434.417 0.960529
444.000 1.16648
449.250 0.824707
450.583 0.517872
457.167 3.45481
467.333 3.65346
472.083 2.46819
479.750 1.45349
479.917 1.63502
480.833 3.69172
483.917 0.604505
489.083 9.72687
489.333 21.9915
490.333 13.7481
495.833 3.7225
497.250 4.83239
497.917 3.55584
504.333 1.81312
523.250 1.19914
544.333 2.77882
572.167 0.910568
572.500 6.71279
573.417 0.701983
585.083 2.81857
589.583 2.84327
590.333 110.78
590.500 111.434
591.250 37.4653
591.667 12.2284
592.167 2.53246
592.417 0.947889
600.667 6.53575
608.000 4.65474
625.333 2.29957
626.417 0.725087
643.167 9.98163
643.750 3.56257
644.250 4.09008
644.417 3.8875
646.333 1.14806
661.000 11.1614
661.417 27.4073
662.083 6.50001
662.333 26.0905
672.000 1.29812
734.833 0.440446
END IONS

BEGIN IONS
TITLE=File960 Spectrum60 scans: 1132
PEPMASS=423.22772 24445.79688
CHARGE=2+
RTINSECONDS=1668
SCANS=1132
130.083 6.22656
138.000 2.49494
138.833 0.722036
141.000 4.19088
146.167 1.64962
156.833 4.69937
157.000 4.47111
162.833 1.63635
168.833 1.58182
173.000 2.74419
173.250 1.1253
177.083 0.659544
181.917 3.18248
184.917 10.9828
185.333 2.84963
185.917 2.1173
194.667 2.49391
197.083 3.51666
197.833 0.907186
198.750 4.16923
199.083 1.43507
212.250 1.30899
215.333 0.557288
219.917 1.89123
221.750 0.648544
222.083 1.52949
226.167 2.18893
227.500 0.902199
228.250 1.78531
231.333 3.41901
232.583 0.559498
234.917 1.21937
238.000 2.01698
238.500 3.03813
246.333 0.77849
248.250 1.24369
249.083 4.74521
251.833 2.75218
252.417 1.82676
256.167 15.8449
256.917 0.659657
257.167 4.44136
260.083 0.828091
262.167 2.26081
262.417 1.0356
265.000 1.48947
267.083 0.960089
267.417 1.20353
272.583 0.954707
274.000 1.62733
274.250 0.517658
277.250 0.820266
278.333 2.12441
285.000 0.699338
286.000 1.72733
289.333 1.07137
289.833 1.43186
302.833 4.44803
304.917 1.55155
306.833 1.12507
307.083 3.83429
308.083 2.83331
310.250 4.12636
310.833 1.69692
311.083 1.1314
312.000 3.62412
317.417 5.27087
319.750 8.7136
321.833 3.84548
322.083 10.5137
326.000 1.53657
326.333 7.27647
330.333 1.93094
330.583 4.50022
330.750 4.43768
331.000 5.8942
331.333 5.8382
331.667 9.83343
332.250 6.12906
334.083 3.42199
336.917 1.01186
338.083 1.44046
339.250 9.07312
339.750 3.00481
343.583 4.36941
347.333 5.15534
347.917 2.14673
350.167 0.786027
350.750 5.46335
356.917 9.25332
357.833 1.83448
358.333 3.76405
359.083 4.56238
359.833 3.89418
360.833 1.94178
361.167 3.58332
361.583 1.76613
362.167 4.2791
363.500 1.51384
364.167 4.16082
364.667 0.768005
365.583 5.0729
366.250 1.95039
366.583 1.54327
367.583 6.51831
368.917 6.45802
369.333 6.77889
369.667 6.79768
370.667 5.75858
371.250 4.24533
375.667 4.21433
376.250 30.3452
377.333 5.30893
378.250 2.7814
378.917 3.21502
379.583 25.8505
379.833 14.202
380.000 10.5439
380.250 17.0911
381.167 1.22524
381.500 1.95299
381.917 6.59533
386.250 0.759333
387.250 1.04462
387.750 2.14562
388.000 1.54811
389.833 6.1399
390.167 2.19977
391.000 6.23159
391.333 3.68507
391.667 5.35236
392.333 6.82537
394.250 2.84823
394.583 6.25385
396.750 0.646678
397.250 3.12035
403.667 0.908048
404.167 7.51647
404.583 4.93831
404.917 13.6949
405.333 50.0458
405.917 20.7822
406.833 0.846219
407.000 3.19782
407.167 3.41154
407.667 3.0152
408.667 10.8022
409.833 3.18874
413.250 9.12047
413.500 7.48773
413.833 3.86653
414.167 85.9979
414.750 45.888
415.333 5.50904
415.583 2.83172
422.750 1.83267
440.417 0.852077
442.250 2.84397
442.417 2.4484
452.000 4.2807
452.333 15.818
452.917 0.0010165
469.667 0.665542
470.167 12.198
470.500 2.81964
471.000 4.67987
471.250 4.6279
482.000 5.03586
482.917 2.02211
487.333 4.22812
488.750 5.07618
489.333 31.9783
489.917 1.89768
490.167 4.77782
490.500 1.19666
495.250 3.48668
504.500 1.3132
525.333 1.41414
542.917 1.3561
566.000 3.3901
570.167 0.969952
571.583 0.904448
573.167 1.84436
577.833 4.77581
585.167 2.39887
585.333 3.72672
590.333 25.8815
591.083 5.97543
591.417 14.7587
604.417 3.20459
617.417 1.80756
619.250 5.45348
630.917 4.23131
631.083 2.98148
631.417 3.62953
643.000 2.0429
643.583 1.1556
644.333 7.72314
660.750 3.63467
661.000 12.7948
661.333 31.3182
661.667 6.34737
662.000 3.06183
662.333 16.1205
662.583 6.30328
670.333 1.5448
675.500 1.68943
725.417 5.52383
741.250 3.62475
746.500 2.76598
END IONS

BEGIN IONS
TITLE=File960 Spectrum61 scans: 1133
PEPMASS=534.27673 22194.08594
CHARGE=2+
RTINSECONDS=1668
SCANS=1133
156.917 1.65789
175.000 0.603192
175.250 2.20454
177.833 3.09342
183.167 11.182
183.667 0.000636662
192.000 0.831095
192.917 2.01541
201.083 0.577069
212.250 1.07994
214.167 0.822659
216.167 0.702597
230.167 1.75366
238.000 1.81695
241.000 2.44739
242.083 1.34973
244.000 1.64835
246.833 6.33283
257.167 4.09757
261.250 4.78814
261.750 5.165
262.167 17.5848
262.750 0.00125542
270.000 2.12593
271.667 0.511949
276.750 1.42745
279.750 0.60298
281.917 0.94112
292.250 3.02965
307.167 2.05693
310.917 2.84539
325.250 2.52008
343.000 6.53873
346.083 2.68553
347.167 0.64231
348.917 1.10454
356.083 0.965722
357.083 2.69275
357.417 2.65647
360.000 5.28135
360.583 0.000460262
361.000 1.84198
363.250 1.61002
369.250 3.63599
371.833 2.15176
373.750 7.06814
376.000 1.94726
376.167 2.29907
377.000 1.42134
379.000 1.53954
380.167 2.9705
382.250 2.72745
385.917 0.657978
388.500 3.77601
390.833 5.19018
391.167 7.83548
391.667 3.77884
392.417 6.25904
395.000 1.04636
395.250 1.75392
395.833 3.66347
399.250 2.62679
400.500 5.18418
403.167 8.75644
407.083 1.10155
411.000 2.19336
411.833 1.35492
412.167 2.98225
412.917 2.06502
413.750 1.01992
414.083 1.22389
415.167 2.96648
415.417 6.29941
416.833 9.055
417.333 0.000719589
418.250 4.43911
419.167 5.88087
420.167 1.81755
421.417 1.07176
422.083 1.51145
422.833 0.887172
423.000 2.82549
425.250 2.40113
425.833 0.90619
426.083 1.8979
428.083 3.956
428.833 2.80989
430.250 0.742809
431.000 1.83735
431.833 5.88972
433.250 2.76066
434.250 9.83073
434.750 10.4825
435.167 2.22784
435.917 1.25202
436.667 2.31802
436.917 1.25575
438.167 6.21851
438.667 0.000629789
441.583 6.06444
442.083 0.000507993
443.583 2.83025
450.917 1.19144
453.667 0.710881
454.000 1.25086
455.250 0.566054
459.667 5.89568
461.250 2.42423
463.583 2.42053
466.833 1.95619
467.500 4.72702
468.833 8.45598
469.083 13.8047
470.000 9.67175
470.750 1.92451
471.167 2.68581
471.583 0.748398
472.333 1.93726
473.167 1.30986
473.417 1.17155
475.833 1.56089
476.750 2.17715
477.333 3.18031
477.917 5.14718
478.333 8.54813
479.667 0.77324
481.667 7.12514
482.167 0.000637732
484.917 3.7509
485.667 8.49272
486.083 6.02635
488.083 4.53081
488.417 3.46092
488.667 1.30743
488.833 4.94191
489.167 10.1043
490.000 7.42001
490.167 5.52107
490.417 1.65274
490.917 4.06779
491.250 6.6696
491.667 12.3789
492.167 0.00084301
493.583 1.82055
493.917 7.18379
494.833 3.15884
496.000 1.03337
497.167 7.42738
497.417 4.0657
497.833 2.89325
498.833 3.7901
499.000 1.42386
499.500 6.6025
501.333 4.08108
502.000 3.93951
503.083 4.54441
503.333 11.9308
503.833 17.8256
504.250 2.21944
504.667 4.87577
504.917 4.37311
505.417 1.58262
507.250 6.92191
507.667 6.98233
508.250 0.000519596
510.333 14.2358
510.833 8.82398
511.333 7.57332
511.750 0.810573
512.167 31.0681
512.667 36.0061
512.917 14.4398
513.417 8.61722
514.083 0.000868525
515.000 0.871722
515.250 7.36776
515.500 3.16752
515.750 7.17308
516.250 6.94094
516.583 7.24666
516.750 3.95987
517.167 7.27082
518.417 7.14106
519.083 16.5872
519.250 12.2054
519.417 11.8724
519.583 12.1703
519.833 9.99937
520.417 0.000576498
523.583 6.36845
524.083 0.000752283
524.417 6.59965
525.000 16.8949
525.333 39.341
525.667 45.6128
526.750 11.8209
527.333 0.000637376
528.000 2.30002
529.417 0.800101
541.917 2.37898
544.833 2.08021
563.250 1.03966
572.583 4.08189
579.333 2.856
585.333 2.23892
586.750 0.641971
590.333 0.802956
591.167 2.76194
595.167 3.37265
600.333 1.71009
602.500 0.560816
610.750 2.81034
620.417 1.43291
627.167 2.15469
630.417 6.08809
647.500 2.18346
658.417 4.29937
663.333 2.10881
665.833 1.62766
666.333 2.54139
668.083 0.910638
668.500 2.17553
674.333 1.23416
678.583 2.377
691.417 1.2236
691.833 0.983928
693.333 6.11264
702.417 3.79471
707.250 1.57613
711.250 4.40032
719.833 1.31062
720.083 3.50716
720.417 3.34143
721.333 2.84449
722.167 4.16341
722.500 2.8826
723.500 0.739707
733.083 0.811951
737.250 3.6104
744.250 1.35637
745.000 0.735479
758.167 2.79982
759.333 4.87667
763.167 2.21476
763.417 2.02839
764.500 9.94552
765.083 0.000490899
779.750 1.56897
782.667 2.98527
792.250 2.86582
797.917 1.20127
800.500 3.39862
806.333 0.499805
806.583 2.1342
806.833 4.28094
807.083 6.77212
807.333 26.0818
807.583 13.219
808.083 4.32688
808.500 2.04741
826.667 3.51522
836.083 2.7158
838.833 2.74559
850.333 0.97514
850.917 1.28348
851.333 2.94907
865.083 2.14479
865.583 6.51401
866.000 3.55388
866.500 5.03142
867.417 2.46013
867.583 4.63597
867.833 7.15218
872.000 2.17418
876.333 4.38788
877.250 2.44884
893.083 5.32697
893.417 2.52458
893.667 3.74894
894.250 2.04999
894.500 3.16409
910.417 2.15509
910.667 3.61208
911.333 7.15487
911.583 8.6307
911.917 5.41761
920.333 4.76091
937.250 2.22672
939.250 3.60558
1015.750 2.76758
1045.250 1.86051
1045.583 3.78789
1046.583 1.19936
END IONS

BEGIN IONS
TITLE=File960 Spectrum62 scans: 1137
PEPMASS=614.81769 28529.99609
CHARGE=2+
RTINSECONDS=1673
SCANS=1137
193.750 0.935568
201.000 1.48155
209.833 3.17044
228.167 1.69351
228.750 4.24482
229.000 18.3399
229.750 0.000592891
241.083 0.776941
243.083 1.85525
254.250 3.9857
270.083 2.11949
283.333 1.20758
296.750 1.64216
300.083 1.60668
303.167 2.1024
312.167 2.80295
327.167 3.67097
328.167 0.569345
330.167 1.16402
336.333 1.45018
339.833 3.54583
341.500 0.760354
341.917 6.39889
343.000 2.4771
346.167 9.31979
347.083 2.68935
355.750 4.39311
356.167 0.437304
357.083 5.77011
358.000 4.13451
365.333 2.67423
369.167 1.2881
380.333 0.870802
385.250 2.05858
394.750 1.4241
398.833 2.57047
399.333 3.42134
402.750 2.10181
408.167 0.79346
413.167 3.65238
414.000 0.81927
424.083 1.0588
426.917 2.46662
427.250 7.49037
427.833 0.000475874
428.083 3.26279
429.417 2.71989
432.667 1.40021
439.083 1.35331
441.250 5.28956
447.083 0.964111
454.500 5.43971
454.750 1.78407
455.167 3.8708
455.917 1.16982
456.167 3.37077
456.417 1.30761
457.250 4.33171
457.750 5.18981
467.250 5.30893
470.917 5.15981
474.000 3.77099
474.250 10.0386
474.917 3.70091
475.167 4.37209
480.500 3.74138
481.167 3.37226
485.083 2.28357
485.833 3.34497
492.917 0.88055
497.500 0.885379
498.250 1.44896
499.500 4.38865
500.417 9.89908
500.583 15.9505
501.000 14.9054
501.333 11.9279
501.917 6.42923
502.500 0.000482781
506.083 1.90513
508.917 0.883884
512.000 0.719426
515.417 3.05558
516.500 1.4266
517.000 3.3496
522.750 3.68043
526.167 15.1469
526.833 0.000670363
528.250 8.26462
528.667 1.07954
529.083 2.52033
529.250 2.56335
532.833 3.93925
534.833 3.136
536.833 1.65231
540.917 3.73968
542.750 1.60924
543.000 2.87126
543.250 1.80371
543.917 0.892972
545.000 4.38901
547.417 2.91855
548.417 5.38658
549.250 5.6101
549.750 7.44475
550.167 0.632356
551.333 1.35396
551.833 2.8309
552.250 4.57896
553.417 3.29505
553.583 9.11303
554.167 0.000614795
554.583 4.28625
555.250 4.01904
561.250 3.67384
564.083 7.5153
569.583 11.3462
570.167 0.000769462
570.917 4.51159
571.667 7.38233
572.250 0.000448509
582.333 4.45507
582.500 3.24136
583.250 3.98853
584.000 6.76585
585.250 5.18734
586.083 4.75089
586.667 0.000427849
589.000 11.9171
589.333 3.33518
589.500 3.19567
590.000 6.91582
591.667 6.64603
592.083 12.7702
592.417 5.47355
592.667 4.41504
594.833 2.6907
595.583 2.889
595.833 4.24355
596.167 8.89327
596.333 12.3207
596.667 14.6884
597.000 13.0772
597.417 6.88599
597.667 22.8692
597.917 15.7093
598.917 1.43596
599.167 3.00402
604.083 0.681413
605.250 9.78888
605.583 6.22239
605.833 10.7237
606.250 42.647
607.417 1.82175
623.333 0.841528
640.083 1.41166
645.917 4.15504
671.583 3.40632
673.167 1.90119
703.000 8.72287
703.250 9.79727
703.833 4.7238
704.167 4.02702
704.417 4.25149
704.667 0.865409
710.250 2.2621
714.917 3.66133
720.917 2.96562
726.333 9.115
726.917 0.000431977
731.083 0.891885
731.500 1.37452
732.417 3.26937
734.917 5.75448
735.417 0.000531917
738.167 0.634745
752.917 1.13089
755.083 1.67497
755.250 1.08985
755.500 4.21267
757.167 2.73756
774.000 15.4784
774.500 39.5769
775.250 13.3283
783.167 1.323
847.083 1.13412
847.833 2.93032
848.417 4.12357
866.333 3.4171
866.500 2.83901
867.250 0.730937
869.000 4.09386
871.333 1.34813
883.167 1.8949
883.417 2.75971
887.417 36.4208
887.667 22.9623
888.250 6.09134
888.417 9.11862
923.583 0.708073
939.167 2.79097
941.167 0.752145
942.417 2.24953
943.583 1.46075
975.667 1.44718
983.333 1.72066
986.500 1.95051
999.917 1.48361
1000.333 6.8077
1000.583 4.75137
1000.750 8.54169
1001.000 6.98116
1001.583 18.7502
1002.167 0.00116002
1019.333 3.79027
1036.917 2.4009
1037.417 0.648133
1055.167 3.64225
1072.500 3.91035
1072.833 3.35868
1073.583 3.03881
1082.417 4.67943
1098.500 5.84465
1099.000 2.85055
1139.500 1.64679
END IONS

BEGIN IONS
TITLE=File960 Spectrum63 scans: 1139
PEPMASS=628.81433 14145.80273
CHARGE=2+
RTINSECONDS=1674
SCANS=1139
184.000 3.20638
195.000 0.591301
204.000 3.76403
204.167 1.6213
213.833 3.30736
254.750 2.32782
256.250 0.833798
257.917 1.02951
258.250 0.426278
258.833 0.89693
275.250 0.745375
275.833 3.64262
276.000 4.25845
276.333 7.49221
277.167 4.66519
277.750 0.000399762
286.083 0.522851
295.167 2.4684
296.917 1.7279
315.833 3.77952
317.417 1.86252
322.667 2.55265
323.167 0.553057
324.333 1.86919
327.167 1.54625
336.917 0.836513
340.083 1.09771
340.917 5.57427
341.250 2.46981
362.167 3.49184
362.917 0.766551
363.167 0.739145
367.583 0.855734
370.250 6.1802
370.833 0.000649938
386.750 2.53131
387.167 2.38021
387.833 3.42192
405.000 5.56418
405.417 5.09499
405.833 4.16422
422.750 1.98426
425.083 2.88144
437.083 4.93174
437.583 0.000328125
440.000 0.481812
440.250 0.985266
442.417 5.77344
442.917 0.000429398
448.500 1.28526
451.167 3.51056
454.167 3.59116
464.500 6.86278
465.000 0.000380308
473.250 3.95507
480.000 1.93312
480.583 1.63888
481.333 10.656
481.917 0.000611514
487.833 2.7911
492.250 1.19933
493.667 4.26885
493.917 11.8751
494.500 0.000755295
494.917 2.7319
496.000 1.11356
496.500 3.65094
497.833 3.3531
500.333 1.74193
502.833 2.2683
506.333 1.48374
507.250 2.41645
511.083 0.467022
514.250 0.87479
516.333 6.51778
517.000 2.4158
520.167 2.06439
520.917 5.25906
521.500 0.000389513
526.333 5.49104
526.917 0.000584
530.583 3.96087
530.917 4.01035
537.833 1.11667
542.333 4.51985
542.917 6.88808
543.333 3.54561
546.750 1.12716
547.000 1.26466
551.167 3.81525
552.167 2.34256
552.417 1.32823
554.333 3.03581
554.583 2.91526
555.417 5.61351
555.583 6.76431
556.167 0.750072
556.667 1.45516
557.417 1.25015
558.000 2.724
559.000 4.46291
559.500 0.00033239
561.583 2.2358
563.500 1.61249
564.250 2.58269
564.583 1.2235
564.833 6.25462
565.167 2.92416
565.667 7.71721
565.917 3.32682
566.167 0.985725
566.750 3.64893
569.000 2.558
575.250 10.6142
575.917 0.000422958
576.583 0.605099
577.167 2.23911
578.167 1.61095
579.417 9.11323
579.667 3.64122
580.167 3.08603
582.083 1.63861
583.750 1.47974
584.333 2.96707
585.000 2.10589
585.417 1.28906
586.833 2.42326
587.750 5.37687
588.083 1.70506
588.750 4.1356
591.750 4.86063
592.333 0.000381374
592.833 2.48357
596.833 31.7987
597.250 11.1949
597.833 0.906903
598.083 2.04352
598.500 1.75707
599.083 6.96822
599.583 0.000537939
604.250 3.88345
605.417 3.40698
605.667 5.02975
605.917 21.8886
606.750 1.36838
609.167 2.34108
609.667 1.99314
610.167 10.4869
610.500 1.88383
611.000 9.99777
611.250 10.1682
611.917 1.4672
612.250 4.27882
613.083 5.64168
613.667 0.000350464
614.000 10.5954
614.500 0.0010129
616.583 2.64653
617.917 3.69429
619.333 7.83729
619.500 7.34774
619.833 20.7838
620.167 6.23651
620.417 8.69666
621.083 0.000499475
621.500 9.49021
622.000 0.000661059
647.750 1.28802
649.083 1.35577
649.333 3.9357
649.583 0.87729
661.750 5.95201
662.167 2.83122
680.500 5.76916
681.000 2.73903
694.833 3.51056
695.417 0.000326642
705.833 0.547127
706.250 11.5614
707.000 0.000327438
707.417 3.35849
710.417 2.40025
712.167 0.641069
713.417 1.89526
720.250 1.33965
751.167 5.39181
751.583 2.68555
752.167 2.93349
759.333 4.68602
759.833 0.000372616
767.833 3.7843
784.833 1.97924
794.833 2.77675
798.500 2.79454
807.083 2.47221
813.333 2.07085
820.167 6.26365
820.750 0.000674991
843.000 2.97085
852.083 7.29667
852.583 8.37354
853.000 5.55218
853.250 3.51164
853.667 0.960428
855.417 2.92747
858.333 1.82478
884.333 3.83555
906.167 3.6878
906.417 1.36511
922.167 1.15696
922.500 2.39733
937.000 0.690665
940.250 3.728
941.250 5.83844
944.167 5.62953
944.750 0.000479198
950.417 4.30798
963.250 5.00579
964.500 7.18454
965.000 0.000560271
981.250 11.0596
981.417 15.0264
982.000 7.43942
982.250 14.6681
989.250 1.25621
989.667 4.88959
990.167 0.000426155
991.250 3.33249
1003.167 0.815391
1020.167 1.7661
1036.167 5.32167
1053.167 9.32273
1053.500 9.59833
1054.083 6.33925
1054.667 0.000336752
1089.750 1.29763
1091.417 0.681167
1110.500 9.03827
1110.917 0.628257
END IONS

BEGIN IONS
TITLE=File960 Spectrum64 scans: 1142
PEPMASS=523.28546 38765.16406
CHARGE=2+
RTINSECONDS=1677
SCANS=1142
173.000 3.78129
173.833 1.87222
183.167 3.10402
195.917 0.621999
199.167 1.58665
200.167 2.10449
200.750 5.86175
201.083 2.87706
201.333 0.481402
227.083 0.511815
228.917 0.842045
238.000 8.61607
238.250 11.19
248.083 4.37267
252.083 4.07295
255.750 0.592198
262.000 12.0202
262.250 6.78502
264.917 3.00248
269.917 6.506
270.083 5.11208
270.917 1.40699
271.083 1.65013
275.000 2.74848
280.000 1.07618
280.250 2.58827
282.917 0.844609
285.500 2.11756
287.500 0.612571
287.750 1.23661
288.083 1.61489
290.167 0.752941
292.250 0.635868
305.083 4.65722
306.083 1.53029
307.083 3.83337
321.917 1.04004
322.250 4.25043
323.167 1.3551
324.250 0.710478
325.083 2.80761
328.833 1.84703
340.083 4.70804
340.917 1.48333
342.083 7.99671
343.917 1.29359
348.917 6.52292
354.000 0.875456
355.917 3.05026
361.083 2.10097
363.000 1.61415
369.500 8.96277
371.083 9.05196
375.000 2.98492
376.083 7.32022
376.333 6.73893
376.833 2.58094
377.000 2.72557
377.167 7.11997
377.417 11.4271
378.167 4.2292
378.750 3.81439
379.333 5.77811
379.750 18.0818
380.167 12.2176
382.083 1.15703
385.417 2.34886
388.250 2.00132
390.167 2.84395
390.917 3.24176
393.167 1.53338
393.917 1.79097
394.083 3.57608
396.333 1.6107
398.417 1.84689
404.000 7.21856
405.000 6.87726
405.167 6.30383
405.750 7.35211
406.250 0.86302
407.750 1.02255
408.000 4.73191
408.333 2.23806
409.917 4.82638
413.083 4.07567
414.083 46.9647
414.333 91.6828
414.833 83.7129
417.000 8.61481
418.750 1.68667
420.083 0.940136
421.167 2.16442
423.250 60.861
423.750 27.3535
425.083 1.57387
425.667 1.43429
426.083 5.66537
426.500 1.07273
426.917 0.524131
428.083 5.10635
428.750 2.45056
430.167 4.93713
432.250 1.65401
433.333 2.72279
436.667 7.45418
438.000 2.83334
438.333 1.18328
438.833 1.30671
441.000 0.879121
441.250 5.1134
442.000 0.599865
442.167 0.778175
443.833 1.39005
444.083 2.89455
447.000 0.56171
449.000 3.69124
449.167 2.69027
450.833 4.22972
451.167 7.98343
451.500 0.882076
451.833 3.8945
452.167 4.3087
452.583 0.489118
456.333 3.20242
458.167 5.40315
459.833 1.22933
461.000 3.94623
461.583 2.0395
462.417 3.1159
463.000 2.4711
463.250 1.17703
464.250 10.8541
465.333 2.87843
465.500 6.90259
467.167 4.00744
468.583 7.55905
469.917 2.29609
474.167 2.19784
474.833 4.41922
475.917 4.78084
476.833 7.27909
477.667 0.465708
478.083 9.00197
478.417 1.04244
478.667 2.48075
479.083 9.83993
482.833 2.17826
484.667 8.64335
486.000 6.66796
486.667 3.63309
487.000 1.4011
487.333 4.67434
487.583 2.15385
488.083 4.79612
488.250 2.80482
489.167 1.89051
489.417 6.21023
490.167 9.32896
490.917 8.56036
491.333 5.8994
492.417 0.948103
492.667 1.41182
495.167 2.00026
496.667 5.4235
496.917 4.14833
498.000 1.11938
499.500 0.69643
500.083 0.587024
500.250 3.48806
500.833 1.01041
501.250 3.57528
503.750 1.75089
504.000 4.82099
504.167 8.07222
504.667 9.81656
504.833 7.53594
505.083 32.0146
505.333 51.7578
505.750 43.5152
506.167 8.04599
506.417 6.88798
507.167 11.0855
508.000 2.29541
508.250 3.2544
508.917 2.59708
510.917 16.9488
511.417 0.000953197
513.083 1.50086
514.250 21.4735
514.417 15.807
514.917 3.35507
515.167 7.67838
515.500 12.805
515.917 1.58844
516.417 1.86285
518.833 2.25247
526.333 0.990236
528.833 0.823074
530.833 2.40476
539.417 2.17279
553.750 2.31007
557.083 2.42171
557.250 1.92775
558.167 1.92491
567.500 2.15002
590.333 30.7616
591.167 9.62018
591.500 5.24709
593.500 0.400957
607.250 1.14032
621.583 4.65665
625.167 3.31145
634.250 7.01731
634.833 3.11143
644.500 1.79284
648.750 0.916965
651.833 5.37919
652.167 4.6422
661.417 1.18298
662.083 2.87859
671.250 2.45702
684.167 0.423756
686.583 1.22924
706.083 0.62882
718.167 0.84717
742.250 2.94986
758.083 12.04
758.333 19.3229
758.583 13.2696
759.167 3.7313
759.333 6.49028
759.583 17.2189
772.417 3.13781
773.667 1.92432
774.250 5.76904
776.250 1.33802
785.000 1.18986
785.250 1.69742
785.583 2.62817
812.417 0.527091
813.000 0.717234
834.500 2.06402
844.667 3.02992
845.083 4.48489
845.333 13.2842
845.500 8.19611
845.917 2.00958
846.417 18.0012
846.750 6.94088
851.500 2.54541
872.583 2.2043
892.583 4.35196
932.417 8.11595
933.250 4.85162
933.667 2.97898
1007.417 2.24342
END IONS

BEGIN IONS
TITLE=File960 Spectrum65 scans: 1143
PEPMASS=424.22531 13794.22852
CHARGE=2+
RTINSECONDS=1678
SCANS=1143
129.083 3.51139
134.167 1.38048
135.917 4.11016
147.000 1.58008
154.333 4.66497
157.000 2.46002
157.833 2.92036
161.000 2.48128
161.917 3.43963
174.750 1.64676
178.083 3.39184
185.000 4.01541
185.167 3.71676
194.250 3.2679
196.000 1.54056
199.167 0.628334
207.000 10.0421
207.750 0.000470423
208.083 3.34617
212.167 1.77809
212.917 0.432963
218.167 7.37796
218.750 0.000397067
224.667 1.24923
224.917 1.8407
225.167 5.05523
230.000 3.62811
231.500 2.62505
234.833 14.692
235.083 5.23391
239.250 1.70047
241.083 1.26422
242.167 1.14662
248.667 3.40727
249.833 1.14039
254.167 0.960418
255.750 4.73745
256.083 6.82131
256.333 4.50269
256.917 0.000374682
257.167 1.69718
259.583 0.945714
259.917 1.57993
262.000 6.83094
262.167 6.00085
262.333 3.6002
262.667 1.26803
263.167 0.654891
263.750 2.27105
266.083 0.709309
269.083 1.25367
269.833 2.9686
272.083 23.8379
272.833 1.11163
273.333 1.2079
276.167 1.89298
276.833 2.87462
279.083 1.09727
279.917 0.618087
286.167 1.88642
290.250 2.70772
292.167 3.01672
293.167 3.47103
295.000 3.23173
296.250 1.18466
296.833 2.42252
306.917 1.53955
307.250 1.91348
308.000 2.46679
310.167 1.07244
311.167 1.36821
313.167 3.55699
320.917 0.513103
322.250 5.11754
322.667 2.72331
325.417 5.82034
326.083 1.30923
327.083 2.55225
328.667 0.696053
331.167 4.02475
331.750 1.31259
332.917 2.53744
333.167 1.33502
333.500 2.88607
334.250 1.00189
335.917 0.78775
336.083 2.01896
336.333 1.48845
336.583 3.42168
337.833 0.991892
342.250 2.75841
345.417 4.20679
347.083 1.74446
348.083 0.862461
348.917 1.35403
349.083 2.59487
351.167 3.11239
352.000 6.96748
352.583 0.000387798
352.917 1.89789
353.250 2.54065
356.167 1.43233
357.167 11.4309
357.750 0.000566085
358.333 0.57527
359.083 1.29764
359.417 7.58763
360.167 1.49164
360.583 0.784149
361.000 4.94775
361.333 3.696
361.917 5.65698
362.250 2.98013
362.500 2.59995
363.250 1.73153
364.500 0.529144
365.167 1.68276
368.000 4.47394
368.333 0.420152
371.917 4.80938
374.667 4.69754
376.167 4.70422
376.917 4.85924
377.083 1.91214
377.333 7.07696
378.167 11.045
378.917 4.01517
379.833 15.2591
380.333 9.44473
381.000 1.15623
383.083 2.19051
384.167 1.80093
385.167 7.88184
385.500 4.43466
385.833 5.18084
386.167 1.55031
386.417 1.82232
388.167 0.484215
388.333 2.23524
391.250 3.22279
391.833 6.08284
392.750 4.4994
393.250 11.6586
393.500 5.79541
394.500 1.6849
395.000 2.71377
395.500 3.45364
400.917 4.20388
402.667 7.39587
402.917 1.74211
404.583 2.51612
405.250 18.1801
405.583 10.017
406.000 14.6504
406.250 9.73215
406.667 10.8722
407.083 13.4231
407.250 8.71934
407.583 5.83151
414.167 36.8148
414.417 33.4221
414.750 37.075
415.083 19.5203
415.417 27.0666
415.750 25.1694
416.083 5.59221
416.417 6.88057
417.333 4.3178
428.750 7.00512
429.417 3.49947
434.833 7.02882
435.333 0.000385158
445.583 1.03467
448.417 0.816031
452.083 3.20068
452.333 2.39606
453.250 3.49138
463.333 6.04594
464.000 2.58025
469.917 0.582097
482.833 2.40944
489.167 2.63642
489.333 2.97944
490.083 4.92798
490.417 4.00022
490.750 2.29132
491.417 6.56445
491.917 0.00041771
498.583 1.31825
499.000 2.75038
499.500 3.79383
500.250 1.13399
503.333 3.43456
508.917 3.50867
530.333 2.24502
530.750 0.862208
531.083 4.13688
532.083 1.31252
532.333 2.21971
537.250 0.891383
542.583 2.13246
543.083 1.83322
548.417 1.97963
557.833 1.4231
558.250 1.57481
558.833 7.80954
559.167 8.85413
559.833 0.000429691
560.083 1.41998
561.667 4.19518
563.083 2.89105
564.167 3.56649
565.083 2.06945
566.000 4.1002
567.083 0.860662
567.917 2.47907
572.333 2.94761
576.000 5.18904
577.083 4.52343
577.333 1.75117
584.917 1.80353
585.167 7.3627
585.333 4.83303
586.000 1.70494
590.000 3.9009
590.417 10.3279
591.250 11.6608
591.500 8.88046
592.167 2.13936
592.417 2.70247
592.667 5.39237
596.250 2.55712
613.000 3.56208
613.417 28.918
613.750 2.85785
614.417 6.10591
620.167 1.17236
632.917 1.25721
635.833 4.28468
645.333 2.79928
654.417 6.25458
654.917 0.000481894
657.583 6.39977
658.167 0.000441771
661.167 4.73639
661.333 6.15227
662.333 13.7918
663.250 13.8179
663.833 0.00079976
664.167 3.28484
666.417 1.59433
672.583 0.504877
673.083 1.799
673.250 2.76863
673.583 1.16808
674.167 2.52979
674.500 1.65397
677.000 2.38298
682.333 3.77473
683.083 3.29689
690.333 0.894953
700.333 5.0615
700.583 3.81764
701.000 0.415738
701.667 1.99363
710.500 0.589247
711.250 1.82317
711.667 0.412538
712.500 3.60734
719.250 1.18046
743.083 0.48768
747.500 0.96101
748.667 1.37903
759.167 3.53459
825.000 1.41733
END IONS

BEGIN IONS
TITLE=File960 Spectrum66 scans: 1145
PEPMASS=783.02704 11917.25391
CHARGE=3+
RTINSECONDS=1679
SCANS=1145
255.083 1.3338
298.833 4.23211
299.417 0.000330871
313.833 1.72454
330.250 3.80187
330.833 0.000348993
343.083 2.1315
344.167 2.18645
353.333 0.567877
365.667 0.894718
366.000 0.442871
372.250 1.58792
415.083 0.668942
474.667 2.05046
483.250 4.49071
483.750 0.00033828
490.250 3.81447
496.417 1.2305
512.417 1.37943
518.167 3.74542
518.333 5.63347
527.917 0.700321
536.333 1.05147
542.167 2.72249
546.333 1.597
554.750 1.19019
558.917 5.04755
559.417 0.000412927
564.917 5.55353
565.417 0.000454992
569.167 4.72377
569.667 0.000396217
572.167 10.2404
572.333 6.67198
572.583 3.3489
572.833 6.71962
573.583 0.000295259
576.417 3.84245
576.917 0.000288399
578.667 1.81443
582.333 1.33139
592.917 4.05644
593.500 0.000322383
597.417 1.91926
601.917 3.39789
602.417 0.000309161
603.250 1.55829
603.750 3.36137
604.417 2.64081
605.000 1.45307
618.333 1.91625
618.667 5.82148
619.167 0.000480958
620.250 1.54547
620.750 3.35551
621.417 3.77813
622.000 0.000315967
623.083 6.22313
623.333 7.13309
623.917 0.000455609
624.333 2.0848
626.250 10.3675
626.500 6.40699
626.917 5.81683
627.417 0.000391429
630.083 0.843509
641.250 1.48525
654.500 2.22734
655.917 1.09623
659.083 3.13572
659.500 1.20897
660.667 3.72501
661.250 0.000339734
662.417 2.99216
663.417 5.47828
664.000 0.000394201
674.750 3.92562
675.250 20.7979
675.417 15.6712
675.667 3.75561
676.250 0.000289721
678.250 3.18222
680.083 6.00163
680.333 9.70418
680.667 13.4529
681.333 0.000472529
681.667 6.40664
681.917 2.06954
683.667 2.41968
686.000 2.22691
686.333 4.05451
689.667 3.17414
689.917 7.96981
690.417 0.000647809
692.333 2.15173
693.167 7.21785
693.667 0.000489593
695.500 2.67011
699.083 0.88252
700.583 1.54707
701.500 0.828622
702.500 3.49806
702.750 3.55967
703.333 0.000296129
704.500 1.22118
707.083 1.30055
708.750 2.62075
709.333 1.81805
710.167 7.37731
710.667 0.000487356
712.250 1.82726
713.833 1.70162
718.417 8.33248
719.167 13.9215
719.917 4.05054
720.250 24.726
720.500 15.96
721.083 0.000823913
721.917 0.848791
723.167 5.54432
723.917 0.802163
724.250 2.86043
724.833 0.000263644
725.333 3.93023
725.750 4.84481
726.333 0.000288671
728.750 9.58286
729.000 17.5366
729.167 12.4989
729.417 19.061
729.750 19.3156
730.250 0.781474
730.667 2.24249
732.833 0.913993
733.583 10.2668
734.167 12.5858
734.750 0.000741714
735.167 0.565359
735.667 2.41431
736.750 2.89306
737.333 3.15985
737.583 2.465
738.000 0.890194
738.583 3.17165
739.417 1.59527
740.417 1.6754
741.500 2.8648
742.583 5.45307
743.167 0.000323249
746.250 5.71319
746.750 0.000399151
748.250 2.52409
748.833 1.63946
749.417 7.41201
749.917 0.000443953
752.667 8.20412
753.250 0.000606057
755.250 8.03827
755.750 0.000575838
756.333 20.1874
756.750 14.3589
757.167 4.20801
757.583 1.94746
758.833 1.69997
761.583 3.89467
764.167 8.80642
765.000 4.16669
765.250 5.34903
765.833 10.0715
766.250 6.55693
766.833 0.000456205
771.583 6.99982
772.083 0.000845105
773.250 5.80605
773.750 0.000389901
774.667 5.38724
775.250 0.000436597
811.250 0.984624
821.250 1.44498
823.333 3.03113
828.833 5.99513
829.083 15.0827
829.333 14.8316
829.500 12.9715
829.750 14.8744
829.917 15.5777
830.167 12.987
830.417 6.71562
831.083 0.000409495
842.083 8.63065
842.583 0.000599305
857.417 1.81213
857.917 7.88874
858.417 20.706
859.083 6.931
859.333 1.18824
902.500 6.18845
903.083 0.000539287
910.833 4.10255
911.167 3.80177
911.667 0.000277987
924.750 5.97027
925.333 0.00048742
930.750 16.4815
931.083 18.2336
931.500 4.48624
931.750 10.208
932.000 11.7072
932.333 3.54422
938.750 21.2561
939.083 11.631
939.583 3.15233
940.167 6.90075
940.333 5.29683
941.500 3.80259
966.583 6.10915
967.083 0.000409557
970.833 7.41327
971.417 0.000412893
979.250 1.95505
988.083 0.617582
994.583 2.03002
1006.083 4.96204
1006.667 0.000337566
1011.833 17.652
1012.500 7.89789
1012.917 10.0172
1013.417 0.000990905
1019.583 4.66671
1020.167 14.9686
1021.000 12.1374
1084.583 4.65895
1093.250 8.12537
1093.583 12.3244
1093.750 8.95858
1094.333 7.14786
1094.833 0.000517493
1100.667 12.6
1100.917 7.50579
1101.500 11.122
1102.167 0.000342774
1275.000 1.4442
1289.583 2.45251
1310.500 4.75003
1311.083 0.00033804
1319.417 1.26663
1337.417 3.78901
1337.917 0.000304262
1511.333 6.18297
1511.917 0.000337578
1658.083 1.12894
END IONS

BEGIN IONS
TITLE=File960 Spectrum67 scans: 1147
PEPMASS=523.77820 27778.74609
CHARGE=2+
RTINSECONDS=1680
SCANS=1147
173.083 1.76376
175.333 4.45518
182.583 1.03132
182.917 4.52877
183.333 1.46542
198.833 1.75846
201.000 5.72736
201.833 1.30814
214.000 3.30164
225.250 5.63879
230.833 0.934343
237.167 2.79555
237.667 3.59736
238.000 7.13531
238.333 0.802901
238.917 5.08804
239.083 5.6749
241.833 6.69245
243.250 1.44168
249.917 1.07585
252.000 5.42767
252.250 1.294
253.417 3.65408
261.667 1.21803
261.917 3.51062
262.167 16.9885
262.667 2.20073
263.083 3.10296
266.000 5.08392
267.000 0.880577
269.917 10.5949
270.083 7.79219
270.250 8.54626
273.917 1.12281
276.917 2.12324
282.083 2.25056
288.000 4.79834
288.250 2.25313
295.667 4.01542
297.417 0.706382
301.250 7.14309
305.000 1.06342
308.333 3.04729
312.500 2.90567
318.833 1.40412
329.250 0.549527
338.583 0.543961
343.000 1.22191
350.083 1.23551
357.833 7.61285
363.833 1.27664
365.000 0.876028
365.167 1.13571
367.083 4.76868
371.583 1.43294
371.750 3.37643
376.167 5.29036
376.750 4.42439
377.250 3.48233
378.083 0.481541
379.333 0.99613
379.667 9.1654
380.083 20.7653
380.583 8.00314
381.000 1.38007
382.583 1.37496
385.333 2.74021
387.250 3.65139
390.167 1.55839
390.417 1.05829
391.833 3.12958
393.083 1.19954
393.250 3.01628
394.333 2.00604
395.000 3.56741
395.250 1.45672
400.083 2.91146
400.500 1.7945
400.750 1.47924
405.750 1.63491
406.167 2.50165
406.500 2.57091
406.750 3.36065
408.000 2.92028
414.167 67.1457
414.750 114.78
415.167 56.1
415.917 4.82599
416.167 5.16727
416.750 1.76404
417.000 4.46028
418.583 2.4575
421.000 4.5553
422.500 3.61396
423.333 52.9542
423.750 47.1202
424.250 3.79913
424.750 0.849603
425.250 0.578962
425.500 1.29085
425.750 6.16589
426.167 0.889027
426.750 0.523725
427.000 1.21571
428.083 11.8651
430.000 1.33113
431.167 0.988631
435.833 2.18657
436.167 3.47928
437.583 2.24274
439.917 3.30944
442.833 0.980017
443.167 2.72383
443.750 0.997449
446.417 3.43206
447.000 1.61947
448.500 0.433092
449.000 1.17675
449.750 1.01089
452.500 4.55287
456.167 2.47753
456.917 3.50852
459.000 2.90987
459.417 2.56137
460.000 5.92339
460.333 4.46739
460.833 6.24604
461.250 2.23376
462.333 2.30771
462.917 1.18709
463.833 1.92075
466.000 5.91979
466.500 10.5977
467.000 1.14267
467.667 0.822422
469.250 7.44094
470.167 2.55046
472.083 3.68228
472.250 3.38601
473.250 6.25595
474.000 3.58748
475.167 1.95589
475.417 3.74349
476.833 4.23751
477.250 2.10042
477.917 13.1019
478.333 4.93655
479.250 4.40029
479.583 0.843416
480.000 7.17292
481.000 4.81954
482.500 2.48564
482.833 1.10792
485.000 7.82829
487.333 1.84863
487.500 1.89886
487.750 3.48885
488.083 4.17122
488.333 2.49797
489.500 7.78822
489.917 3.22455
490.333 3.60572
490.750 2.42844
492.250 7.30378
492.667 3.90393
494.417 2.25857
494.917 5.34471
495.750 0.473462
499.667 0.96849
501.000 7.78735
501.583 2.91141
502.250 4.88359
502.833 1.61167
503.750 2.31515
504.167 1.39792
504.833 30.3443
505.167 26.4982
505.667 50.7346
505.917 35.6832
506.167 28.2795
506.333 27.9775
507.000 9.35826
508.583 2.46081
510.167 1.82319
513.500 0.610326
513.750 10.4138
514.083 34.5293
514.667 29.1445
514.833 39.9364
515.167 14.1713
515.500 9.5537
515.833 10.9198
518.083 1.14896
532.333 0.969608
541.000 1.44522
557.000 3.02246
567.417 5.06202
571.000 4.47941
576.083 5.46922
576.333 0.797896
590.250 5.79094
590.583 7.53498
590.917 4.89935
591.333 10.7389
592.333 3.5507
602.750 4.67096
608.750 6.93242
617.333 3.63583
625.333 2.93371
633.667 8.30702
634.083 1.09645
634.417 2.20616
634.583 6.04668
635.583 2.56561
636.167 2.53509
652.083 7.08761
654.667 4.63791
661.167 3.52492
661.583 1.64581
662.167 2.50706
662.417 2.29332
662.667 2.72742
670.167 3.07776
670.333 2.18105
671.083 1.07191
671.417 2.52494
697.250 2.172
715.250 0.697085
716.167 1.01607
718.167 4.19467
730.083 1.70085
748.750 6.21381
749.500 1.29304
756.667 0.940913
757.083 2.61334
757.750 2.73085
758.167 9.05987
758.500 14.1925
759.500 37.4866
760.250 7.48788
760.500 9.43416
772.083 3.60515
784.833 6.93555
785.000 8.57008
785.250 1.9784
786.500 3.10119
820.250 1.27864
829.917 0.676857
833.333 6.30548
844.667 3.13726
845.167 3.81431
845.500 3.80554
845.917 10.862
846.583 22.1701
846.917 8.53665
847.250 8.30269
847.500 9.2733
847.667 7.00136
872.500 2.09408
900.417 1.26575
907.500 2.04945
927.333 5.83599
931.583 0.747408
932.500 5.6778
934.417 3.43579
942.500 1.40845
943.500 2.72176
END IONS

BEGIN IONS
TITLE=File960 Spectrum68 scans: 1152
PEPMASS=517.26117 18889.54883
CHARGE=2+
RTINSECONDS=1686
SCANS=1152
154.083 5.4787
173.083 0.977342
175.167 9.59014
175.750 0.000519136
176.167 3.04935
185.083 0.81
186.583 1.37521
186.917 16.2094
187.167 13.6292
187.750 0.000532497
197.000 5.45617
214.750 8.82416
215.000 7.22481
215.333 6.35273
215.667 4.28289
215.917 2.61962
221.000 3.3202
236.250 0.933405
242.833 5.63829
243.333 2.87742
244.167 1.65598
246.083 1.94135
252.417 1.37865
253.167 0.72298
255.083 1.29045
258.167 0.43495
258.750 1.70906
262.083 8.24241
275.250 1.73232
276.167 2.60255
277.000 3.46239
282.917 3.6505
283.417 2.50077
284.083 1.58465
288.917 2.15148
291.667 2.32373
316.167 0.784888
316.833 1.75194
318.250 0.664986
325.000 6.66462
325.583 1.80741
326.250 4.09482
327.750 4.28783
328.167 5.06664
329.083 2.07996
329.333 1.60116
335.000 2.81727
343.250 5.08642
348.083 1.39062
350.000 3.97335
353.583 9.94456
354.167 0.000695715
354.917 2.74834
355.167 3.83024
357.083 4.50678
358.500 1.29231
359.000 4.49801
359.833 2.68716
368.750 0.36039
369.333 1.90075
370.250 0.401741
371.000 0.991658
371.333 1.87318
374.917 6.79882
375.167 3.29138
376.833 3.16622
378.500 2.39893
387.083 1.73184
390.833 0.581684
391.167 4.44993
394.250 4.51319
395.167 7.52453
395.750 0.000689311
396.667 4.27212
401.083 1.43225
401.333 0.608401
405.167 1.02269
406.083 0.752635
410.167 8.70672
413.583 2.40739
417.583 1.99
418.250 4.49385
419.083 2.08227
419.917 2.07389
426.750 0.779313
427.000 1.45453
428.750 0.603599
429.167 1.32232
430.750 2.00964
438.750 4.96672
439.083 2.22481
447.000 1.11899
451.500 5.16626
452.500 2.22263
452.917 1.24026
453.917 3.30393
454.167 2.90554
455.250 2.41497
456.833 2.81002
457.167 1.69096
457.500 1.41615
457.667 2.61745
458.000 3.13659
458.833 0.807484
459.000 0.785766
460.083 0.518484
464.500 1.1791
465.000 0.696565
465.167 0.9907
467.083 5.85526
467.417 2.08437
468.333 3.08534
469.750 0.798357
470.750 2.238
471.333 2.30127
472.167 3.83397
472.333 2.12122
472.833 2.1034
473.000 2.70421
473.417 2.41126
477.083 2.14577
480.500 2.46353
480.833 0.484691
481.083 3.10175
481.583 0.642196
482.333 4.35251
482.917 1.46628
483.167 4.39427
486.167 5.40848
487.250 5.97372
488.167 7.0794
488.833 3.23007
496.250 10.0042
496.833 0.000662677
497.917 7.00494
498.667 8.0266
499.083 11.5076
499.417 12.6624
499.750 6.05716
500.167 1.6956
500.583 0.851712
500.917 7.27408
502.333 3.58316
502.583 6.19536
502.917 3.33069
504.417 0.865824
507.083 10.7803
507.667 11.9389
508.167 10.7462
508.667 20.4124
509.167 5.57487
509.500 5.60154
532.583 2.77037
541.417 0.935028
577.083 17.8257
577.250 15.2788
577.583 9.43453
578.333 2.797
583.583 6.02008
586.833 0.925621
587.250 2.40952
588.917 10.8676
589.417 0.000685409
595.917 3.21316
603.167 4.98393
625.000 1.66702
633.333 1.03194
635.250 0.740433
639.333 5.86564
643.000 7.33694
643.500 0.000512616
648.917 1.33252
650.750 4.38064
663.083 0.546568
675.083 2.84321
676.333 1.631
692.333 8.58787
692.833 0.00058168
705.917 11.1323
706.167 24.4878
706.500 28.1486
707.250 10.127
773.583 2.04765
775.333 2.55786
790.333 3.60897
791.917 2.27752
804.167 2.34137
818.333 0.80329
818.750 2.4001
819.000 5.98896
819.417 49.4549
820.333 20.8122
821.000 0.000655987
826.750 1.93016
859.583 1.58114
860.250 4.40805
860.833 2.53611
888.583 0.693608
1009.250 0.783225
END IONS

BEGIN IONS
TITLE=File960 Spectrum69 scans: 1155
PEPMASS=545.76831 18156.24414
CHARGE=2+
RTINSECONDS=1689
SCANS=1155
164.833 0.903151
172.917 2.97381
175.083 7.678
175.333 1.79762
178.083 3.75476
178.667 0.000222941
193.917 1.27009
196.583 1.13285
200.917 2.48187
201.083 1.35319
202.250 0.946022
203.167 0.986776
212.250 0.800618
217.250 0.665418
221.083 1.54276
247.000 0.977287
259.917 7.07646
260.500 0.000412804
261.000 0.771177
268.917 5.2242
269.083 4.73215
269.667 0.000384102
270.833 0.900862
271.250 2.28354
272.250 2.34002
279.083 1.28773
280.250 4.91813
280.833 0.000376773
284.333 3.0739
287.083 0.677524
289.167 3.03828
290.667 8.36554
291.250 0.000402087
296.083 0.974328
300.333 1.16329
314.000 1.38513
315.250 2.08964
318.000 2.24503
322.167 1.09636
326.000 3.0546
326.583 0.000257604
328.083 0.50455
330.333 0.928368
334.667 4.00542
352.083 1.52044
356.917 3.01265
357.917 1.45376
363.333 0.485024
365.083 1.3112
372.000 2.11294
373.333 1.05404
375.333 2.63569
380.500 0.676683
380.833 7.4303
381.250 2.59646
384.250 1.19687
389.167 1.38658
395.000 1.00485
395.250 2.82711
397.083 3.87814
397.667 0.000214827
398.167 2.92743
398.667 0.0002508
398.917 1.29304
399.250 1.0352
400.083 4.07515
400.667 0.000221468
401.083 2.45841
403.167 5.4274
403.583 2.45396
403.750 3.7274
403.917 3.47525
404.167 8.7361
404.500 2.54773
405.250 1.59742
412.750 5.63771
413.083 3.26436
413.583 0.000249712
414.250 3.82972
416.917 0.875038
417.250 4.43465
417.417 3.86702
418.000 0.000310381
418.333 2.82156
418.917 0.000245474
419.667 2.0758
423.833 1.09661
424.250 1.25403
427.083 1.43287
427.750 1.70136
428.167 8.64437
428.750 2.79465
429.000 5.84841
429.583 0.000319709
430.167 5.47228
430.667 0.000428775
436.917 1.33914
437.167 1.72726
437.833 8.21626
438.167 2.76723
438.750 4.50405
439.917 0.65047
441.750 2.01579
442.083 2.10362
443.333 2.37156
443.917 2.41505
444.833 3.5475
445.417 3.6303
445.833 10.9709
446.250 6.0228
446.667 2.70002
447.583 2.75363
447.750 2.33834
448.333 0.404558
452.250 0.967963
453.250 2.04145
454.250 2.38802
455.250 5.86612
455.750 0.000423253
458.250 1.47722
459.417 2.16876
460.167 7.87056
460.833 0.000290528
462.500 1.39878
462.750 1.27189
463.333 1.08805
464.667 4.66618
465.083 5.46676
465.583 0.000396591
466.667 6.01293
467.583 0.589141
471.333 2.6539
474.167 2.45607
474.750 3.65987
475.083 2.93609
477.583 4.80815
478.167 0.000322837
478.583 2.75674
478.750 5.05848
479.333 0.00029921
481.333 1.8836
482.000 3.20682
482.250 2.9848
483.083 0.830893
483.833 3.64488
484.917 2.96085
485.417 0.000241736
486.083 4.55001
486.250 2.17165
486.667 4.81878
487.083 3.03338
487.583 0.00026131
487.917 3.59009
488.250 14.8078
488.750 3.79392
489.250 3.6428
489.833 0.000239291
490.083 3.54393
490.667 0.00026257
492.917 5.26515
493.500 0.000288624
495.667 4.95489
496.333 2.44565
496.500 6.4792
496.667 4.77639
497.250 0.000423807
497.917 0.855034
498.167 3.44189
498.750 2.55463
499.167 4.38226
499.583 0.464918
500.000 1.80633
500.333 6.60282
500.667 1.21541
501.000 3.6643
501.250 4.06216
501.417 2.57945
501.917 4.60812
502.417 0.000308209
505.417 6.75926
506.000 0.000607586
508.417 4.53357
509.083 3.28666
509.667 4.00507
510.083 3.19194
510.417 2.14801
511.167 1.92029
511.750 3.88703
512.250 0.000324924
512.917 5.93927
513.417 0.000459277
514.667 6.987
515.250 0.0004221
515.833 4.50836
516.417 2.62223
516.917 4.60709
517.250 12.4876
517.667 3.12257
518.250 0.000252132
521.500 1.44924
522.167 0.506979
522.667 1.77448
523.333 1.13239
523.750 8.56601
524.333 6.26354
524.833 0.000497288
526.333 4.64557
526.833 8.92379
527.083 5.71967
527.333 3.18729
527.667 11.4277
528.083 12.8504
528.250 17.5356
528.667 8.49815
529.083 1.79199
530.583 3.0454
531.167 0.000232337
531.750 9.65438
532.250 0.000644998
533.667 2.30553
535.583 2.82858
535.833 1.33787
536.000 2.21337
536.250 9.07674
536.500 19.5744
536.750 20.8731
537.083 18.7217
537.833 1.19557
538.917 3.3326
539.500 0.000231624
556.833 4.6314
557.250 1.60347
559.333 1.78846
560.083 2.43265
570.083 2.64919
574.333 3.86697
575.500 2.79753
576.000 0.000227494
589.417 0.860985
614.000 4.10737
614.417 1.58048
617.167 1.68917
625.500 1.53518
631.167 16.4508
631.500 18.6946
632.083 3.57699
632.500 4.19084
632.833 3.01562
633.333 0.000233444
634.500 3.32539
635.000 0.000244874
647.167 1.57852
652.000 2.17288
670.083 4.93205
670.750 0.000224607
681.667 2.29699
684.250 1.71802
687.333 3.94242
698.750 1.47177
703.250 2.27363
714.333 2.89396
714.833 0.000214615
715.917 0.872643
717.333 1.69629
718.333 1.21912
724.250 1.01654
732.417 4.58753
733.000 0.000294595
735.750 7.9974
736.333 0.00043672
742.750 1.7507
754.833 2.63015
759.000 1.90853
759.500 11.2255
760.000 0.511862
760.333 3.87445
760.917 0.000238461
777.500 4.22614
778.000 0.000211854
784.083 5.02623
784.583 0.00038924
789.500 4.08693
790.083 0.00025454
799.083 2.35505
800.417 3.08632
801.083 2.36676
801.417 1.78134
817.000 3.08801
817.583 0.000249064
825.333 6.0639
825.917 0.000409861
836.833 1.91878
848.333 1.7293
852.000 5.51568
852.500 0.000336932
861.333 1.77761
870.333 1.39734
874.333 2.95363
889.833 3.27682
890.250 14.5943
890.500 12.1763
891.083 0.000776035
891.333 15.9442
891.833 2.92725
899.833 5.76704
900.333 0.000339095
915.833 2.19065
916.500 1.0082
928.583 2.25811
942.917 2.70128
946.167 3.93875
946.667 0.000288237
953.917 0.670941
955.167 1.58473
956.500 6.50307
957.083 0.000368422
974.417 0.921008
984.417 1.05526
992.583 0.935796
1002.750 1.56843
1084.417 3.2999
1084.917 0.000226874
END IONS

BEGIN IONS
TITLE=File960 Spectrum70 scans: 1159
PEPMASS=627.80707 27521.84961
CHARGE=2+
RTINSECONDS=1694
SCANS=1159
195.917 1.01695
197.083 1.05087
197.417 1.4648
225.833 3.07683
233.917 2.32814
237.083 3.12461
239.083 2.5077
241.917 1.31173
254.333 1.06333
270.833 1.71741
271.000 1.7204
273.333 1.50547
276.167 1.35751
286.333 1.57981
289.083 2.30636
291.833 6.51716
292.000 7.49887
292.583 0.000485521
318.333 0.698774
319.250 1.55535
334.000 2.40393
339.250 2.51906
342.917 1.56707
349.083 1.34428
352.000 0.480427
354.083 1.39173
358.250 1.82485
359.000 3.1461
362.000 2.89665
369.250 1.67833
372.750 3.9278
373.083 5.11301
375.667 3.21676
376.167 21.4481
376.333 21.1381
376.917 4.0678
377.250 3.25558
385.333 4.45705
385.917 0.000407046
395.917 2.882
399.250 2.21989
399.917 5.76126
400.417 0.000404366
401.000 3.15511
419.167 4.37865
421.250 3.37323
426.083 3.10283
426.583 8.34333
427.167 0.0004812
429.833 2.70351
435.917 1.74702
436.500 0.738738
445.500 1.77592
447.917 1.15698
448.833 0.76448
462.417 4.21754
463.250 36.2099
464.000 9.0422
464.333 8.25185
464.917 0.000370213
471.333 1.11821
477.917 4.64928
486.250 1.44868
486.667 1.26582
486.917 3.76136
488.250 1.56714
488.667 4.81606
489.333 1.25553
489.667 0.912622
490.583 1.2676
495.083 2.55556
496.250 1.61618
498.417 3.77749
499.583 0.605226
500.667 3.34494
501.083 3.45625
506.000 0.658492
508.083 1.9536
509.000 0.694318
509.333 1.49599
511.250 2.04002
512.000 2.45881
512.417 2.12213
513.917 4.21539
515.333 1.66389
516.500 2.81731
516.750 3.32914
517.167 1.60024
518.250 1.41744
522.917 5.6265
524.083 3.10136
525.667 13.2069
525.833 10.1527
526.083 4.87728
526.417 5.44567
527.083 1.98405
532.250 2.52078
537.000 2.63695
539.333 3.48267
543.250 1.30636
543.917 2.16276
544.250 1.99393
546.667 5.36088
547.333 3.88354
548.000 1.35585
549.750 0.624754
555.167 2.06416
555.417 10.3411
556.000 0.000537605
558.000 3.0137
558.333 5.62622
558.833 4.41451
559.000 3.84445
561.167 2.94244
561.667 2.56321
562.250 32.9006
562.417 25.2466
563.000 3.12181
566.333 1.15125
568.333 3.08107
569.750 0.58917
574.667 11.4953
575.167 0.000908811
575.833 3.72682
576.250 10.8393
576.833 0.000544033
577.250 4.13712
577.833 3.63803
581.250 0.871885
581.833 0.539506
583.000 5.16405
583.167 3.79583
583.750 7.14648
584.250 1.15425
584.750 1.27401
586.750 4.52399
587.833 5.18297
588.000 5.08075
590.417 6.86767
590.667 2.44984
591.833 0.744861
592.333 6.56368
592.917 0.000472441
593.667 1.17915
594.083 2.03672
595.250 4.78121
600.833 7.06738
601.417 5.54592
605.333 8.75273
605.667 4.62883
605.917 3.15753
606.250 11.5396
606.917 0.000407
609.167 4.37051
609.667 27.7571
610.167 21.9311
610.333 27.982
611.083 8.36004
611.583 10.4793
612.833 3.58269
615.833 2.16482
618.083 3.60161
618.333 5.99129
618.750 31.5447
619.250 17.0833
619.417 18.3624
620.000 0.00115741
639.417 2.22563
641.083 3.01711
641.333 0.664393
648.167 1.25721
652.917 2.21852
656.667 3.8099
656.917 4.09079
657.250 5.28714
657.583 1.30225
658.000 4.53352
658.333 1.29898
661.083 5.96707
661.333 11.0659
661.667 13.8173
662.333 3.49873
662.583 4.05271
675.333 11.2945
675.583 3.36127
676.083 2.40741
676.417 3.0216
692.833 3.83067
693.167 14.8555
693.500 3.83812
693.917 3.86554
694.167 5.09491
704.917 1.30246
718.417 5.14548
718.917 0.00038279
732.250 4.04437
732.583 2.477
733.167 1.28978
741.500 4.90034
747.250 1.93457
756.250 1.25027
756.583 1.97432
758.167 7.28449
758.667 0.000506127
774.083 7.54774
774.500 1.89023
776.417 0.866381
779.750 4.29328
792.000 6.29597
792.417 17.0218
793.000 1.53504
793.500 3.28267
805.167 4.96284
819.250 5.27503
819.500 7.73586
819.917 1.14516
820.500 3.57602
834.167 2.52762
843.667 4.28906
850.833 4.69577
858.167 5.08091
859.167 5.89356
859.583 4.98897
860.667 1.24885
861.000 5.3307
861.667 8.56508
862.250 0.000529107
876.167 2.48703
876.417 2.72441
876.833 5.50856
877.417 3.3599
878.833 3.59958
879.250 11.5389
879.500 12.2353
880.250 4.74395
880.667 3.88874
900.750 1.65666
917.833 4.31323
936.417 0.883958
963.417 8.76319
963.833 0.686897
964.417 4.98919
993.083 2.24658
993.250 0.840851
993.417 2.0222
1012.500 1.24193
1014.167 1.71254
1014.417 1.73784
1050.083 4.61588
1050.417 4.38868
1050.917 0.000376255
1051.667 3.34376
1062.500 3.31567
1079.917 5.45091
1126.333 4.48329
1126.917 0.000407927
1195.333 0.500733
1215.250 7.56743
1215.750 0.00052022
END IONS

BEGIN IONS
TITLE=File960 Spectrum71 scans: 1163
PEPMASS=697.33026 17478.49609
CHARGE=2+
RTINSECONDS=1698
SCANS=1163
219.833 3.08454
229.667 5.03082
261.250 1.63563
277.000 1.15634
297.083 0.498394
298.917 1.42451
309.417 2.81542
315.000 0.445098
363.750 2.6673
378.833 0.901141
396.833 0.678499
411.167 1.97966
412.333 6.23589
414.000 2.0682
419.167 0.881982
425.000 0.637381
430.500 0.797454
469.417 1.64713
471.167 0.702488
476.250 49.4804
476.917 3.11717
477.167 11.3426
477.417 6.79472
482.917 1.31886
501.250 0.945354
510.250 3.5939
512.417 4.48167
513.917 0.695364
528.250 1.4375
530.250 4.75937
532.000 1.02761
533.250 0.760056
535.000 1.43971
546.917 0.782864
550.417 1.84517
551.167 4.87864
556.000 3.74626
559.000 2.41415
559.250 6.63415
559.750 0.00079033
568.167 0.440912
573.583 2.55314
574.500 3.66756
575.583 4.86207
575.833 1.64712
576.250 3.32674
577.167 6.81334
577.750 0.000561697
583.000 35.901
583.333 12.8599
584.083 1.76534
590.083 2.22676
591.917 2.91266
595.500 1.54232
597.083 1.74114
599.833 2.87651
600.167 1.59627
605.500 4.68054
607.667 1.53202
608.167 4.42153
609.833 6.54486
612.500 1.38788
616.250 1.81277
616.833 7.15847
618.167 9.32927
618.417 19.4111
618.833 4.87105
619.333 3.17683
623.167 5.40078
623.833 2.32667
626.667 4.05218
629.833 1.57812
632.333 3.63199
632.667 9.30481
633.417 3.58125
633.917 8.40256
634.583 4.14541
634.917 2.74553
635.250 2.34242
636.000 2.85907
636.333 4.76528
637.500 5.80691
638.917 5.37235
639.500 1.59869
641.250 1.67764
642.917 0.903935
643.500 2.34097
645.917 4.61051
646.833 12.9124
647.417 0.000743313
647.750 7.11823
648.000 7.31641
650.333 3.60521
652.167 2.77736
653.000 1.07498
654.417 1.38231
660.833 1.88078
665.417 6.22568
665.667 5.75401
666.083 2.89345
666.250 1.8063
667.250 6.05913
667.917 3.15792
668.333 1.49307
668.833 0.568809
669.417 4.79035
670.250 2.20238
673.000 3.45685
673.417 6.0915
676.250 13.1505
676.667 1.5532
677.000 3.05196
677.167 3.27437
677.333 5.25273
678.667 4.99291
679.000 2.05356
679.333 3.15726
679.583 5.39611
680.417 5.93761
687.083 1.41531
687.500 3.22045
687.833 2.30222
688.333 8.30894
688.917 5.94627
689.417 4.74795
734.250 2.44627
737.333 5.41849
738.083 3.44763
741.583 4.58309
757.417 2.53391
760.250 1.24206
767.167 1.30881
795.667 0.831548
801.833 1.88203
802.500 1.66161
815.750 1.84168
817.167 1.68404
818.333 1.67013
819.250 1.78843
833.833 2.83958
843.000 2.17902
851.083 3.98697
854.917 0.687335
873.167 2.29877
883.417 1.10022
900.000 2.3542
900.250 10.9613
900.500 3.33535
901.417 23.5618
902.083 2.2305
902.250 3.00368
904.000 2.27308
904.583 2.18786
905.583 4.63498
917.583 0.469532
917.917 5.75627
918.333 9.8333
918.583 20.5029
919.333 14.5005
919.667 1.08303
926.333 6.95633
936.833 3.38247
980.250 2.71794
981.667 1.02879
1047.250 1.49313
1050.250 2.51039
1067.167 5.31804
1070.333 2.08309
1077.250 1.00332
1094.833 2.3629
1103.500 1.48224
1140.500 1.38422
1160.417 1.20533
1164.250 2.64198
1165.333 3.48745
1235.167 0.735089
1261.250 1.55529
1275.500 2.75787
END IONS

BEGIN IONS
TITLE=File960 Spectrum72 scans: 1168
PEPMASS=517.26190 39995.46484
CHARGE=2+
RTINSECONDS=1705
SCANS=1168
157.750 3.60582
163.833 1.53725
168.083 2.39001
169.167 4.65966
175.000 6.07328
175.333 3.58051
187.167 27.8294
187.667 2.1301
188.083 4.17114
208.083 0.711368
208.667 0.514865
213.000 4.26926
214.917 22.0527
215.583 3.12194
228.917 3.05199
231.083 1.48148
238.417 1.22284
241.083 1.2855
242.000 1.26524
242.750 0.696482
243.250 1.15654
244.000 0.728387
253.083 0.793674
260.250 2.21327
261.667 2.73807
262.083 5.61901
262.250 2.76093
271.833 2.17107
275.833 7.00095
280.917 4.71563
282.667 4.38464
283.083 4.64058
283.417 0.831958
287.167 1.00414
288.167 0.807717
289.000 2.62415
289.250 15.4126
289.833 0.000832547
292.750 0.90129
304.917 0.893918
312.083 2.60434
316.333 2.85493
320.000 3.17643
323.083 4.87792
327.667 4.81364
328.083 8.8297
328.917 5.40196
330.667 10.5306
332.083 0.728027
334.750 2.02613
336.250 4.73364
336.917 0.65543
338.833 1.92625
340.167 1.29214
340.833 1.34422
348.083 0.986358
355.333 2.7423
355.500 2.86273
356.167 7.21567
358.000 3.02992
358.333 5.43454
359.917 1.38648
365.000 3.04487
365.917 1.0151
369.000 0.47631
373.000 2.08028
376.167 1.0902
377.083 3.06625
380.917 0.717878
382.333 2.57083
385.083 1.24819
386.167 2.06285
389.083 1.70067
391.000 11.6979
391.333 9.28441
395.083 5.74829
403.000 3.32854
404.500 0.898797
407.000 0.834676
407.917 1.07958
409.833 4.67555
410.083 12.9628
410.500 19.3304
410.750 14.4843
411.917 0.709602
416.833 2.923
417.250 1.33411
417.833 1.19041
419.000 4.79647
424.750 5.30774
426.083 2.74332
427.833 3.65609
428.333 7.81799
429.167 4.0041
430.667 1.34679
431.083 1.27552
433.917 2.3101
435.667 2.94292
435.917 2.12413
436.083 7.63396
436.750 1.77114
444.167 2.74199
444.333 1.64882
444.500 1.91539
444.667 1.71277
445.167 0.74173
452.000 5.48671
453.083 5.16266
453.833 8.25719
456.167 2.78284
456.833 3.94197
457.250 14.7181
457.917 3.42298
458.500 1.11947
458.833 1.48246
459.167 2.82781
462.667 3.03199
463.167 3.79908
463.500 3.06782
463.833 0.864292
467.667 4.09601
467.833 2.24207
468.417 1.16083
469.250 1.94847
470.000 3.5589
470.417 1.31238
470.667 1.62281
470.917 2.74412
471.167 6.82632
472.167 4.36953
472.833 8.35368
473.083 2.19359
473.667 1.07076
473.917 4.87063
474.167 2.20882
479.750 1.43908
480.000 1.57787
480.667 4.52403
480.917 3.2909
481.167 4.00798
482.250 7.22648
483.917 4.18461
488.000 9.32567
488.333 3.06882
488.750 0.34442
489.333 0.599072
490.833 5.65029
491.250 11.1446
496.167 4.00484
497.083 2.99497
498.167 8.45256
498.333 8.9512
498.833 11.2372
499.083 17.5377
499.333 12.7833
499.750 7.74239
500.167 9.48118
500.500 3.42451
501.583 3.64239
502.417 1.24937
503.083 1.35036
506.333 2.04843
507.667 8.8366
508.250 25.411
508.417 27.4436
508.750 13.4597
540.333 4.56443
545.250 1.07334
560.417 5.18608
576.583 2.23056
576.917 13.1148
577.333 36.5804
578.000 1.73766
578.333 10.8601
580.083 1.81857
587.000 2.02947
595.750 1.97337
595.917 8.98779
610.000 1.1702
616.167 1.67558
624.667 2.18178
624.833 5.4134
634.417 7.82387
644.083 4.71688
651.667 1.66899
652.750 1.85012
661.000 3.97936
675.667 0.380163
685.500 2.82765
688.083 3.5321
688.333 7.22372
696.250 2.48432
706.333 26.9932
706.500 25.7115
707.250 12.5946
707.750 2.43936
710.167 2.69964
718.000 3.59228
719.250 1.91565
754.917 2.34704
772.083 0.790323
772.417 1.18591
783.083 3.54131
801.417 1.55531
802.583 5.24862
803.583 2.13892
817.083 4.87437
819.250 55.8115
819.500 78.7115
820.000 9.20392
820.417 32.9399
820.833 1.25542
830.667 1.44954
832.333 5.73974
841.000 0.686669
852.000 2.19372
859.167 3.17508
878.167 2.5158
885.250 3.95554
904.250 0.806582
END IONS

BEGIN IONS
TITLE=File960 Spectrum73 scans: 1169
PEPMASS=766.39923 20105.45703
CHARGE=2+
RTINSECONDS=1705
SCANS=1169
229.167 2.98742
241.083 1.61787
245.917 1.68038
253.917 1.15925
267.833 0.8577
268.083 2.1566
280.583 1.02452
284.083 0.61295
286.083 8.53763
295.167 0.968469
301.833 3.52218
302.417 0.000311944
311.000 3.43738
316.833 4.29308
317.000 2.66519
317.250 11.104
318.000 2.77512
348.083 1.46068
357.083 3.67958
366.833 2.74705
385.083 5.89525
385.833 1.63688
386.250 0.629425
392.917 1.61109
393.167 1.76513
394.000 1.10567
395.417 2.47132
403.167 2.7849
410.667 3.61188
410.833 2.45254
416.083 3.71075
419.000 2.57923
424.750 7.07217
425.333 0.000371922
428.333 0.816779
429.167 3.12507
437.750 1.72306
437.917 1.88374
438.833 2.0193
443.833 2.64275
455.667 1.88209
456.583 5.41743
457.083 0.00039333
465.917 1.5969
486.083 1.58917
492.500 5.85596
493.083 0.000315986
507.917 2.30747
508.667 3.21572
510.417 3.28453
511.000 0.000309028
513.167 29.6713
513.417 24.8723
514.167 3.93898
514.417 3.64344
514.667 1.5196
515.917 4.06418
517.333 0.603787
529.500 1.28408
530.167 2.29784
539.250 2.03674
539.417 1.91571
553.000 2.95766
557.583 2.90772
564.333 2.395
565.250 7.462
565.583 0.698832
569.917 2.77821
571.250 6.08007
571.750 0.000421564
575.917 0.441057
582.000 5.69427
582.583 0.000309422
597.417 3.9556
601.417 1.93155
602.167 3.41436
608.167 1.16183
614.500 0.648707
619.250 1.29168
623.750 5.66997
624.333 0.000328203
629.917 0.921542
634.083 5.98476
634.583 0.000404391
635.167 1.23766
635.583 2.1805
637.417 1.15552
639.417 1.61292
643.083 1.91452
648.167 2.92255
650.000 2.92785
651.750 2.68164
652.833 1.03218
653.417 1.25874
654.000 5.37879
654.417 8.6915
655.000 0.000586961
659.500 2.90197
659.833 2.10961
660.417 19.1601
660.667 5.73549
661.083 1.38096
667.917 4.34034
668.083 2.65298
671.250 1.72834
671.750 3.4195
675.333 0.91974
678.750 6.21435
679.333 0.000418828
680.333 2.76955
680.750 5.24872
681.333 0.000417506
683.500 1.58892
684.500 1.65681
685.250 2.16491
686.083 4.59901
692.000 2.56255
692.750 5.39243
693.417 4.75846
695.333 5.63806
695.917 0.000404383
699.167 3.80005
699.750 5.57886
700.250 0.000366466
701.500 2.51181
702.000 1.36717
702.500 1.46256
705.250 7.72266
705.750 0.00093149
707.667 8.80069
708.250 0.000599678
710.250 7.72894
710.750 0.00052215
711.417 3.23078
714.500 4.25072
715.250 9.2643
715.583 5.97569
716.083 0.000560212
716.333 10.1551
716.917 1.01445
717.250 1.41289
717.833 3.02167
719.417 0.872484
719.833 4.91303
720.167 0.583787
720.750 3.97561
721.167 8.11168
721.667 0.000453409
722.250 0.448306
722.583 1.54848
723.000 5.90148
723.583 0.000301642
724.750 2.87568
725.500 2.29643
725.833 1.71235
726.167 5.26494
726.750 4.22528
727.250 6.43538
729.583 1.15499
730.167 4.58973
730.500 5.41037
731.083 1.5967
733.333 0.887549
733.917 9.92208
734.500 13.9649
735.250 7.59615
735.500 9.42592
735.750 3.72653
736.000 6.37287
736.583 0.000397016
737.083 0.608035
738.083 1.72934
738.500 0.516204
740.167 3.22229
740.917 5.11601
741.250 2.02797
742.250 6.55184
743.167 7.04472
743.750 0.000430691
745.833 2.09276
747.000 2.76935
747.500 3.6913
747.667 3.2455
748.167 6.31622
748.667 10.2159
749.000 16.9418
749.167 18.46
749.583 9.23331
750.167 0.000633024
752.083 6.69737
752.667 0.000557587
757.000 1.3157
757.250 12.8603
757.667 6.02106
757.917 1.92423
817.750 1.93267
831.167 2.04519
837.000 3.96867
837.333 3.27089
847.083 1.33791
854.167 3.32495
855.333 4.2388
855.750 2.79915
861.000 1.59364
861.333 14.9452
861.583 5.63057
861.750 3.19911
862.000 8.43095
862.500 9.06543
872.000 2.80386
872.500 2.66817
873.250 7.54901
873.750 0.000475588
877.667 2.30239
883.917 2.0041
898.500 5.70478
899.083 0.000449033
913.333 2.23358
934.333 6.71302
934.917 0.000363598
943.417 0.575051
944.417 4.88839
945.500 2.55571
956.667 3.49606
962.000 2.3446
962.333 9.71346
963.333 11.7159
963.667 1.70079
971.250 3.82894
983.917 1.20877
985.167 1.85903
986.000 5.72702
986.583 0.000343992
996.167 1.00945
1001.583 3.04994
1002.000 5.73926
1002.167 5.77297
1002.583 1.18328
1018.417 1.60091
1018.583 4.0185
1019.083 10.6322
1019.250 20.6512
1019.500 20.8272
1019.833 1.17108
1020.167 3.96255
1020.417 8.29108
1020.583 5.81073
1021.167 0.000366948
1038.417 5.92269
1039.000 0.000383696
1046.917 5.717
1047.417 0.000329195
1058.000 7.66032
1059.250 5.63472
1059.417 2.55535
1060.333 6.2673
1060.917 0.000383603
1072.250 1.39761
1076.083 8.0408
1076.417 14.2138
1076.833 3.82639
1077.000 5.80012
1077.417 12.7044
1078.083 0.000498949
1083.500 0.775924
1097.083 3.07046
1129.583 4.45351
1129.917 1.08189
1130.250 3.38566
1130.583 5.87184
1131.083 10.0982
1131.250 9.54754
1131.667 2.89682
1132.583 0.627583
1146.917 4.74347
1147.250 4.71722
1147.583 8.72992
1148.167 6.90303
1148.500 6.12551
1148.750 10.7677
1149.333 3.44259
1149.833 0.00033434
1151.250 2.92401
1162.167 2.80188
1179.333 3.66463
1181.333 6.87158
1181.917 0.000427643
1185.333 5.14636
1185.917 0.000316024
1197.000 3.20892
1198.250 0.39986
1198.500 2.06502
1198.667 4.31578
1199.000 3.38399
1214.583 5.67817
1215.167 17.3615
1215.583 3.80666
1216.500 6.66941
1216.833 1.12139
1229.333 2.29723
1246.417 3.25048
1247.083 4.06484
1258.500 3.60929
1268.000 2.24486
1268.583 2.27493
1269.167 0.57626
1269.417 8.78523
1270.083 0.000486077
1270.333 5.91728
1270.750 2.71019
1286.417 10.7771
1287.500 2.01372
1287.667 2.48725
1323.833 0.420908
1339.417 0.539129
1340.250 3.37783
1341.417 1.59618
1357.167 4.7599
1357.417 3.53771
1357.667 5.81187
1357.917 6.92539
1358.167 2.44169
1358.417 7.98838
1358.750 5.48119
1359.333 0.000433907
1474.333 1.85866
END IONS

BEGIN IONS
TITLE=File960 Spectrum74 scans: 1172
PEPMASS=653.34149 24293.85547
CHARGE=2+
RTINSECONDS=1708
SCANS=1172
216.167 1.271
276.000 1.69474
276.333 2.85971
277.167 0.69166
313.750 1.69611
315.083 7.43152
315.583 0.000598993
319.083 2.57562
324.000 1.89829
338.167 1.07475
342.250 0.977442
342.417 1.94751
343.000 1.23533
349.000 2.6122
359.917 1.63174
376.750 5.44321
377.250 15.8926
377.917 5.49157
378.500 0.00045294
387.000 0.466036
404.417 0.658081
409.333 1.41777
420.000 1.98816
425.583 2.22632
426.167 3.15905
426.667 6.36768
428.000 2.20649
428.250 3.95729
436.250 2.94575
437.750 3.08963
438.083 1.90332
439.083 3.08043
445.000 2.11659
445.417 0.752441
451.167 4.26568
455.083 6.22818
455.833 3.58427
456.250 7.45025
456.833 0.000523877
457.250 3.50525
465.250 1.42569
465.833 2.98907
472.583 0.768399
472.917 2.12878
473.167 10.831
473.750 0.000920705
482.333 2.52301
487.417 4.27927
488.250 1.46155
490.667 3.93184
497.000 6.6237
497.500 0.000521442
505.083 7.80181
505.333 15.8609
506.083 4.04258
506.333 5.28556
512.250 4.74668
513.333 0.941686
522.250 1.70296
523.333 1.47435
523.667 3.2865
524.833 1.18324
526.000 2.17654
537.750 1.74851
547.000 1.70598
553.083 2.44155
553.333 5.08926
554.167 14.8021
554.917 0.826561
557.250 2.27608
557.417 5.67878
561.667 4.30009
562.167 6.37409
562.750 0.000559454
563.250 3.73969
568.417 0.962824
569.917 3.9503
571.000 2.08735
572.500 2.61293
572.917 9.42031
573.417 0.000774877
576.250 1.26922
581.083 7.97726
581.583 2.05703
586.083 3.97343
587.083 1.54454
588.250 1.59199
588.917 4.09759
589.167 3.26582
589.667 0.770667
590.083 2.1453
590.500 1.27691
591.917 2.55514
597.000 1.80623
598.750 5.22252
599.750 1.899
602.083 1.37887
606.417 2.32722
607.417 1.84162
608.333 1.71893
608.917 2.63154
609.417 6.96528
609.917 0.000644216
613.833 2.5688
616.167 2.9103
616.917 1.19689
617.083 2.51837
617.250 2.98812
617.583 1.53683
618.000 4.46615
618.333 8.4092
618.833 7.26826
619.333 1.58467
622.250 15.9932
622.583 5.10128
622.917 0.557784
625.917 2.45008
626.250 4.59016
626.417 3.27852
626.667 5.32839
627.333 0.854046
629.167 2.87203
629.500 2.56024
631.000 6.02088
634.500 2.44866
634.833 10.3716
635.333 16.1582
635.583 5.76164
636.000 7.08584
636.333 21.1014
637.000 3.25832
637.333 1.27275
638.500 1.6647
641.417 0.522212
642.167 2.67493
642.917 4.5907
643.750 8.24719
644.250 42.5528
644.583 28.2194
644.833 34.5077
645.417 8.84604
645.833 1.51387
654.667 1.97729
670.250 8.50526
671.083 0.695755
672.333 0.544116
673.000 0.615747
677.750 0.574949
688.250 1.97189
689.083 2.09122
702.500 0.993761
708.250 3.52251
716.417 4.35821
718.250 0.563853
719.083 1.64103
719.333 5.6778
719.500 9.48088
738.167 2.32984
739.583 1.44491
762.417 4.99235
765.083 0.472963
766.167 5.64337
766.417 3.04673
767.167 1.29581
768.333 5.91929
769.833 1.09658
782.917 5.54688
783.167 10.3583
783.417 2.50128
784.000 6.41005
784.333 7.02239
785.250 2.35609
792.083 2.13569
800.083 0.781819
800.250 2.26694
800.667 3.01603
801.417 6.21946
802.000 0.000449087
810.083 1.94907
813.583 0.637444
815.333 0.862995
815.667 3.41912
816.250 5.79345
816.417 4.01774
833.167 14.9496
833.500 20.2063
834.000 3.57051
834.333 3.68776
834.667 2.0069
840.083 9.44237
840.333 1.30013
867.083 3.43451
876.167 4.27106
881.000 1.20038
893.583 1.94744
895.500 5.12648
896.000 3.37208
896.417 1.84777
911.333 5.45149
911.500 6.49667
912.083 8.2705
912.583 0.000586957
929.083 7.42874
929.583 9.05441
930.000 3.39507
930.333 3.75976
936.333 0.697658
946.000 2.7356
946.417 1.50477
947.167 1.05851
947.583 1.47343
947.750 1.10523
999.417 2.39874
1012.250 2.25151
1029.833 2.3105
1035.583 3.19064
1038.000 2.49675
1054.250 3.79029
1060.333 3.39656
1060.833 1.93273
1061.250 2.98183
1074.333 1.02787
1079.583 3.24231
1083.083 1.7521
1095.167 3.7327
1115.250 1.9321
1132.583 2.35684
1157.333 1.86006
END IONS

BEGIN IONS
TITLE=File960 Spectrum75 scans: 1174
PEPMASS=544.77057 22934.65820
CHARGE=2+
RTINSECONDS=1709
SCANS=1174
178.000 0.853928
186.750 1.28676
198.083 3.49738
205.833 0.725351
225.000 1.58253
234.167 2.56279
236.333 3.72005
249.083 3.79188
255.167 0.948153
261.167 2.75619
263.083 1.04502
271.333 1.65927
277.083 1.57556
282.833 0.957533
286.333 10.2055
289.083 15.0655
289.417 2.80168
290.000 1.9695
290.250 1.16696
298.667 1.32768
299.833 1.69478
300.167 5.53947
311.000 1.43829
312.083 4.35785
313.417 1.8374
315.917 11.8847
316.750 5.52588
327.000 2.19129
332.083 2.13301
335.917 2.63238
338.917 1.61841
340.250 0.689687
345.167 4.28015
345.667 2.22551
348.917 1.82628
353.917 2.03584
356.583 1.99945
357.250 1.12169
357.667 1.58395
358.000 1.27138
358.333 2.75371
358.667 0.462611
361.000 1.82341
363.750 3.24127
364.333 1.01153
366.167 0.820782
366.833 3.11813
367.417 0.708125
373.000 3.60492
377.833 1.01048
386.333 3.78905
393.333 0.848667
396.083 0.63776
400.000 0.467544
400.250 2.09669
403.750 4.24842
404.000 20.6703
404.167 20.9069
404.833 2.51238
405.167 2.98168
405.500 0.940995
409.083 4.02787
411.083 5.23925
411.917 2.99062
412.917 3.73495
414.000 6.41206
415.333 1.96977
417.250 1.49206
420.167 2.18171
422.333 3.87598
423.917 4.0709
424.917 0.973094
427.167 1.16063
430.167 5.74672
430.750 1.13588
431.667 3.53778
434.250 4.10073
436.667 3.69859
437.917 2.69943
440.167 4.70588
441.167 1.05398
442.750 18.9645
443.000 7.18348
443.167 12.5991
443.750 0.764824
445.333 2.49808
445.667 3.2828
446.667 1.58408
449.417 0.656657
450.417 0.906956
451.583 47.8252
451.833 41.4743
452.083 20.3491
452.250 20.9517
452.583 5.16048
452.750 5.63087
453.833 0.934851
454.417 3.60793
455.000 0.656834
455.917 2.083
456.750 3.33678
457.000 3.07995
457.250 10.5036
458.250 8.26687
461.917 4.07459
462.667 8.54856
463.917 3.07339
464.917 8.25151
465.417 0.000701366
466.250 3.70888
470.333 1.25616
474.500 4.40011
475.250 1.97792
477.833 1.01903
480.000 1.34361
481.750 3.53775
483.333 0.745673
484.417 2.44136
484.667 3.58
487.167 2.42218
487.500 5.76959
491.333 2.97905
494.417 4.87612
495.917 10.3666
496.500 0.000901506
499.083 5.6299
499.583 4.62214
499.917 4.38784
501.000 2.83151
501.250 0.927147
501.500 5.29137
502.000 1.85814
502.167 1.98767
507.167 4.97067
507.667 7.51932
508.000 1.96131
508.667 1.57627
509.250 8.59233
509.833 11.0485
510.250 1.94133
511.250 1.91342
512.583 5.27504
512.833 2.11474
514.167 7.66618
515.167 4.41934
516.333 1.61611
516.583 1.12311
517.000 4.0091
517.250 2.42064
517.500 1.00375
517.750 5.59418
517.917 2.25384
518.333 12.1261
518.583 4.79805
518.917 8.75075
521.750 8.30122
522.250 13.2584
522.750 4.95898
523.083 9.26148
523.667 0.000853714
524.917 1.27197
525.333 2.70035
525.583 12.6819
526.167 17.8677
526.500 16.2015
527.000 14.429
527.333 32.1476
527.750 15.7283
528.250 3.40386
530.083 2.56474
534.583 11.2931
534.750 11.5119
535.000 14.3129
535.500 17.6597
535.833 43.2313
536.333 60.5402
536.750 9.6421
537.083 7.41648
537.500 2.0818
538.500 1.56111
541.583 0.49505
555.167 2.78524
555.500 1.18132
558.083 3.08345
572.083 2.52946
573.083 0.998272
590.750 3.69107
596.417 1.56672
614.000 4.97861
631.083 2.71203
631.417 11.7168
632.333 5.98984
632.500 7.92623
642.250 0.898698
642.917 0.974093
650.417 1.23636
659.750 0.999002
660.250 0.805632
667.083 6.49414
667.417 0.712476
668.167 7.22268
668.333 6.02659
668.917 4.53424
669.083 2.91272
669.500 0.894305
670.000 0.743787
678.833 1.33959
680.917 3.83577
683.500 1.47186
683.833 2.94426
685.083 9.52912
689.250 1.26955
695.417 0.945985
699.250 1.38266
710.333 2.35764
715.333 0.537368
730.417 2.48121
732.083 13.8393
732.750 4.3305
733.250 1.8085
766.250 1.04744
771.333 10.3253
771.667 4.41933
772.250 1.93506
782.167 3.56344
782.333 4.31165
782.667 1.47027
782.917 1.56524
783.417 1.42154
788.750 2.63863
789.083 15.0242
789.333 25.6733
790.250 12.5626
790.500 11.6991
795.917 3.01092
799.750 4.3812
800.083 14.9395
801.083 6.04455
801.667 1.72845
802.250 0.616013
821.750 1.64633
835.083 1.89432
839.417 0.753833
844.083 5.24148
848.167 1.43376
857.667 1.05684
868.083 1.08795
880.083 1.41184
884.167 1.64786
890.750 2.59067
891.500 2.50601
901.917 4.27319
902.167 4.79786
902.583 11.676
915.417 1.60769
931.833 2.56481
940.083 2.37272
942.583 1.91206
962.333 3.64752
968.000 1.43536
1021.333 6.74609
1031.833 3.31267
1045.417 5.41837
END IONS

BEGIN IONS
TITLE=File960 Spectrum76 scans: 1176
PEPMASS=446.74811 13869.76660
CHARGE=2+
RTINSECONDS=1711
SCANS=1176
129.083 1.40904
142.667 0.538863
146.833 1.57445
163.083 0.453356
173.083 0.691562
174.500 1.43388
174.917 2.47098
180.000 1.45604
189.833 4.46582
199.583 1.31372
206.833 0.627198
210.917 1.11195
211.167 2.84469
212.000 7.01199
212.583 0.000560025
213.083 4.37789
216.083 2.68735
216.833 1.54446
217.833 0.989024
218.083 2.79084
223.000 2.53143
232.167 2.56914
233.833 1.27888
243.917 2.00391
247.083 1.38248
248.750 7.09586
249.000 7.34395
249.167 9.46118
250.000 3.64876
252.000 0.876478
259.167 2.24736
259.917 3.17242
271.083 2.55692
272.000 0.986095
274.250 0.435477
275.917 0.877279
276.500 4.17521
277.083 22.2381
277.750 2.61974
285.750 0.426954
286.250 3.25724
286.833 3.44677
291.250 0.730039
295.083 0.498212
296.833 3.11843
298.000 1.15436
298.833 1.0531
301.833 1.67295
302.750 8.76676
303.250 3.6683
309.667 0.705309
314.167 0.521333
316.750 2.00255
317.500 7.51288
318.083 0.00058625
320.083 0.680036
321.917 2.00002
324.250 0.633224
330.833 4.01958
333.250 3.30505
334.167 3.52771
339.000 0.725899
340.667 1.41891
341.083 2.4868
341.750 0.650249
342.000 2.60065
342.167 3.7042
342.750 4.81737
343.000 1.50347
343.167 1.3989
348.167 0.858559
349.083 5.61329
351.583 2.36574
352.750 2.70335
353.917 6.1766
354.500 5.16559
356.667 4.43041
357.000 1.25545
357.250 1.59939
359.167 1.92175
360.333 2.10965
360.667 5.77041
361.083 0.679437
363.750 1.34035
364.417 1.77512
372.667 2.85647
372.917 2.76615
374.167 1.43245
374.750 1.8114
378.083 1.94942
379.583 6.56293
381.500 6.63319
382.250 1.141
383.250 0.891248
383.667 3.07933
385.167 8.20901
387.583 2.56136
388.083 1.39666
398.750 9.69495
399.250 1.63311
399.917 0.59435
400.333 3.037
401.167 1.904
401.417 2.60619
401.917 2.17093
402.250 5.93483
402.667 6.67006
402.917 4.45254
403.333 2.26348
403.583 3.25524
404.083 5.6577
404.917 2.97954
405.250 3.21121
406.000 4.36812
406.167 5.27269
406.750 1.01554
407.083 2.10735
407.417 1.10417
408.167 2.55625
409.167 1.38645
409.417 2.39834
409.750 1.04192
410.083 3.43982
410.667 1.25071
410.917 1.63338
413.667 5.07271
415.000 3.7672
416.000 5.03185
416.250 13.5816
416.833 0.000771314
418.083 7.09417
418.333 1.41488
418.833 1.99388
420.833 1.68573
421.250 1.17399
423.000 1.39228
424.167 3.39284
424.333 2.38768
425.000 8.89441
427.833 7.06937
428.083 11.6959
428.417 10.6212
428.833 21.1309
429.083 22.1996
429.250 17.8509
430.000 32.3151
430.833 18.9953
431.333 3.84894
431.833 1.4437
432.917 1.48592
433.083 4.18792
435.500 2.61739
436.750 5.47508
437.083 4.58798
437.333 6.28695
437.583 13.6189
437.833 7.18066
438.083 9.99467
438.417 7.64338
438.833 9.85088
439.167 0.791045
440.833 1.45668
452.083 1.86206
454.333 1.69239
457.167 0.758838
477.167 2.84084
477.333 1.0625
486.917 3.2636
487.333 21.2253
488.250 7.02549
517.417 3.54827
563.250 3.53343
567.250 2.00729
570.500 4.7995
573.167 0.797039
586.333 5.78273
589.833 2.87093
590.333 0.597415
591.417 4.91221
600.917 2.8869
607.583 3.84946
615.417 2.76257
615.750 7.74179
616.167 34.6735
616.417 54.4227
617.167 20.5824
617.417 23.9783
618.167 0.000687663
623.917 1.37012
631.250 6.59485
631.500 2.74834
636.500 3.36436
644.833 2.67226
645.917 1.36161
664.333 0.579705
665.333 4.75738
666.167 4.13328
680.333 1.67626
699.917 6.6136
717.917 2.0347
718.417 1.50669
719.167 0.984349
729.083 1.842
742.917 2.19869
779.000 3.70346
779.500 4.1719
780.583 3.60119
793.750 0.458038
END IONS

BEGIN IONS
TITLE=File960 Spectrum77 scans: 1178
PEPMASS=503.78745 16531.93359
CHARGE=2+
RTINSECONDS=1712
SCANS=1178
147.167 0.596449
148.250 4.02489
148.833 0.000302416
182.917 1.00508
200.583 4.00051
200.917 5.99465
201.250 6.70069
201.750 0.000492856
202.000 5.08684
202.833 1.42962
205.250 2.82882
206.000 1.42182
208.000 0.887042
208.750 0.481422
211.167 1.50709
212.000 3.13976
217.000 2.00395
220.917 7.79597
221.500 0.000532123
225.833 1.41847
228.417 7.68224
228.917 8.04285
229.083 7.33391
229.667 2.30114
230.000 4.37877
236.083 0.589114
238.250 2.68317
238.917 0.880523
240.917 0.798252
243.750 2.98543
244.000 2.59169
259.917 1.60744
263.167 3.53269
267.083 1.6282
270.333 5.18107
270.833 0.000422125
276.000 4.00022
278.917 2.4484
280.667 2.2916
281.083 22.8204
282.083 8.72701
282.750 0.000438271
286.583 1.77184
289.250 0.743234
293.000 0.712204
297.083 3.68183
297.333 7.67224
297.583 3.07782
298.083 2.00622
298.250 2.83103
299.667 0.517256
301.083 1.67803
302.167 1.67971
303.083 2.45603
310.167 1.27418
314.833 0.94462
317.167 4.16235
317.667 0.000305814
320.833 1.34336
322.000 2.77997
324.250 2.91546
338.917 0.776691
339.250 1.03094
341.083 1.58681
341.250 1.36784
341.917 8.27612
344.250 0.981964
347.000 0.823521
360.083 2.67967
365.833 6.41749
366.333 0.000534591
367.250 0.833565
369.917 1.40671
370.750 2.61469
372.000 3.77661
372.167 1.97189
373.333 1.86676
374.083 5.83868
374.667 0.000424966
388.333 12.4812
388.833 5.48515
389.667 27.5542
390.250 11.4189
390.833 0.000709703
396.833 4.74153
397.417 0.000445918
398.583 2.66655
399.750 8.21437
400.250 0.000487452
401.250 7.30153
401.833 0.000340857
402.917 0.886547
403.583 1.33058
405.583 9.43141
406.083 4.0276
406.833 2.63403
408.083 3.62042
412.750 9.45902
413.083 3.74292
413.833 4.53409
414.333 0.000330035
414.583 0.671147
414.833 1.73205
415.167 4.66734
415.750 0.000288846
416.000 0.767435
417.083 1.79108
419.333 8.93297
419.917 0.000533494
420.833 1.52201
421.833 3.45018
424.000 4.77783
424.583 0.000391442
425.083 1.52353
427.083 3.76257
428.000 2.13386
431.250 3.31718
432.333 3.23225
439.083 4.64832
439.333 1.41664
440.000 6.02273
440.583 0.000421438
441.000 5.65886
442.167 6.28124
442.750 0.000378301
444.250 2.95848
445.167 1.24483
445.833 9.18979
446.250 8.35487
446.917 9.15333
447.583 0.000363092
447.917 1.24674
450.000 7.23216
450.500 0.000864119
451.833 5.39088
452.417 0.00035661
452.750 1.2828
453.667 6.40852
454.250 9.1007
454.583 4.28388
455.167 0.000299197
455.583 1.3246
457.250 21.8905
457.833 3.07225
458.083 9.27349
458.333 3.25005
459.000 8.50209
459.583 1.76608
460.000 6.59776
460.500 0.000555184
461.500 3.07114
462.250 7.93197
462.750 0.824181
466.333 0.567548
467.250 5.64961
468.000 2.04138
469.000 2.17271
471.583 7.07063
472.167 0.000369039
472.667 1.1427
473.250 1.76342
473.500 4.15273
474.000 0.000281422
476.083 1.34952
476.333 1.35541
479.917 5.90833
480.417 0.000558387
481.917 7.53238
482.167 7.48943
482.667 0.000469816
483.083 4.43956
483.667 0.000308716
485.083 18.6344
485.417 9.95103
485.917 19.7385
486.167 15.2743
486.667 2.66743
487.083 1.7083
489.250 3.74645
489.667 2.58884
490.167 0.650819
492.000 2.79887
492.333 8.00817
492.917 0.00103755
493.833 0.998457
494.667 7.15055
495.333 14.9189
495.667 6.81276
496.167 0.00044699
503.667 0.772157
513.333 0.642498
519.000 5.04608
519.250 2.18873
519.750 0.44167
521.083 1.44279
533.250 4.77367
533.750 0.000393845
545.500 1.36991
549.917 7.91129
550.333 6.07964
551.083 3.5468
554.083 10.4946
554.667 0.000725964
575.833 1.13099
576.333 7.8708
577.083 3.24819
577.250 3.13135
594.000 3.305
594.333 19.2049
594.917 0.00113284
599.000 1.58975
603.667 1.95643
604.000 6.1754
604.583 0.000396379
615.000 2.73689
623.667 6.28266
624.250 0.000728192
634.917 2.66882
638.583 1.32401
647.000 1.72313
653.250 1.30261
664.917 7.88936
665.167 8.20945
665.333 11.3682
665.583 12.2067
666.333 6.88852
666.833 0.000480999
670.333 7.15289
671.000 0.000357881
672.583 7.04165
673.167 0.00037285
675.083 1.41492
682.500 3.48174
690.000 2.48925
760.917 0.895741
762.500 3.39048
763.083 0.000317642
768.167 2.81177
777.583 0.653033
778.000 4.61687
778.250 5.94435
778.417 6.95586
778.667 3.77858
779.333 5.24489
779.667 3.92607
788.333 3.62366
788.833 0.000313999
789.250 2.26605
789.667 3.74706
815.667 2.08929
851.750 0.550044
860.000 1.22093
860.500 6.6063
861.167 1.39116
861.333 1.90651
870.333 0.978498
892.000 3.10546
893.167 0.6738
908.167 1.47579
END IONS

BEGIN IONS
TITLE=File960 Spectrum78 scans: 1181
PEPMASS=549.79315 14678.13281
CHARGE=2+
RTINSECONDS=1715
SCANS=1181
158.833 2.83753
167.167 1.09381
172.833 4.73932
173.167 2.46142
173.667 4.28338
174.167 0.000291063
182.833 2.53007
186.917 2.66273
200.000 1.09211
200.167 4.08562
200.917 5.02728
201.167 6.9172
201.667 0.000478241
202.167 0.977725
209.333 0.920251
213.000 7.39708
213.667 0.00035498
219.000 2.83049
226.000 5.14659
227.333 4.8233
227.917 7.42343
228.500 0.00059198
229.167 5.38236
229.750 0.000336685
244.000 3.29488
244.167 2.73823
257.833 3.01055
259.833 0.955974
260.083 4.0312
262.167 1.33236
274.000 4.2377
274.917 5.67235
275.500 0.000322687
280.083 2.57085
286.583 1.18042
287.750 0.594589
288.083 2.50674
288.500 0.600745
289.083 2.92899
300.250 0.904214
307.000 4.19407
313.083 0.426002
314.917 0.709882
315.250 2.17395
315.417 2.65805
318.083 3.36337
321.917 1.71214
326.083 3.19137
327.167 1.32235
331.167 1.74571
332.083 0.871318
333.167 1.661
340.417 2.20505
341.083 20.7801
342.167 4.77863
342.333 5.59505
342.917 0.000338995
347.083 0.981355
349.250 0.488431
350.750 1.90569
355.000 1.20238
363.000 2.58158
363.333 0.927843
364.333 0.57366
365.917 4.5925
366.167 5.20318
369.917 3.34367
377.083 3.40436
380.250 3.72572
380.833 0.00033374
382.417 1.15443
384.917 0.799504
388.000 0.571349
388.833 1.4889
399.833 8.05821
401.250 2.25788
401.917 0.887179
405.000 3.95336
405.500 0.000296186
407.417 2.91119
407.750 0.794843
411.083 4.00838
411.333 2.74392
420.750 2.64285
421.917 4.44647
423.917 2.52299
427.083 1.95566
427.500 1.86023
427.750 2.89166
428.083 3.53482
428.333 14.3457
429.083 4.04093
430.750 2.25975
432.417 0.716223
432.917 4.83916
433.500 0.000317806
433.833 4.29654
434.083 4.92732
435.000 8.02679
435.500 0.000547572
436.083 1.88602
441.167 12.6044
441.667 0.000613266
447.000 4.86288
449.750 27.2682
450.333 2.36346
451.750 1.666
451.917 1.88384
452.500 6.55524
453.083 0.000398168
454.250 0.657184
458.083 5.31254
458.250 14.3065
458.833 1.59377
460.333 0.774621
460.500 1.56134
461.000 8.62761
461.500 0.000650845
462.000 6.89999
469.083 2.29687
469.333 1.56846
469.750 3.87056
470.917 1.31153
473.667 0.868523
475.667 5.06999
476.167 0.000332969
477.167 5.18213
478.083 5.86657
478.667 0.000432606
480.250 0.497637
482.583 6.41894
482.917 9.39892
483.500 0.000577945
484.583 1.87563
485.333 3.63049
486.083 0.624401
486.333 4.66477
486.750 1.40897
487.083 2.03016
488.000 1.74566
488.333 6.85889
488.833 0.0003611
492.333 7.33979
492.833 0.000602191
493.750 11.2789
494.333 0.000528535
496.583 1.06185
496.833 7.14268
497.167 2.29598
498.833 0.437962
499.667 1.0792
500.083 7.14265
500.583 0.000486822
501.000 8.93594
501.500 0.0004783
502.417 1.87768
502.917 1.75246
504.167 1.95588
504.417 5.56087
504.667 1.32944
505.083 5.50544
506.000 4.25514
506.417 3.06421
506.667 4.5266
507.167 0.000427898
507.833 3.90068
508.417 0.000289221
508.667 3.83811
509.167 0.000323926
510.667 11.9298
511.250 0.000734711
511.750 2.06395
512.000 5.09883
512.500 0.000360177
512.833 5.00711
513.417 0.000343315
514.333 3.68708
514.833 3.69957
517.750 8.15009
518.333 0.000491112
519.000 3.11192
519.667 2.18413
520.667 2.2791
522.083 2.04884
522.333 2.11601
523.333 1.34319
525.000 2.99945
526.250 6.52742
526.750 0.00046753
528.083 7.63914
528.417 4.68299
528.917 0.000379096
530.417 1.32669
530.833 13.5877
531.250 13.1978
531.500 5.7225
531.833 9.93191
532.333 10.6039
532.667 6.3273
533.000 3.77278
533.333 6.54453
533.583 4.90075
533.833 5.41678
534.417 3.11619
535.667 1.3427
536.417 15.1023
536.917 0.0012068
537.583 9.20148
538.083 0.000628318
538.917 1.21298
539.750 9.10311
540.083 3.40106
540.833 24.9649
541.000 25.6098
541.250 26.813
541.833 4.99511
542.167 9.11067
542.417 3.34234
542.667 5.26764
543.333 0.760961
556.917 2.03782
557.500 1.07577
592.333 2.4429
604.583 8.38703
605.083 0.000786454
606.333 4.9814
606.833 0.00029001
620.833 7.45921
621.417 0.000448503
625.083 0.526553
626.083 2.59772
628.417 3.59942
631.250 7.21761
631.833 0.000428327
636.833 1.78684
650.250 3.81187
650.750 0.000310981
653.250 1.04415
654.000 3.31791
655.417 0.568799
667.833 2.33586
670.833 5.74069
671.250 22.1605
671.583 8.87076
671.917 2.99302
672.250 7.06365
672.667 3.45401
673.167 0.000336
686.917 3.38959
693.083 2.64636
704.750 1.45634
705.000 2.59219
707.083 2.60467
713.333 1.08205
713.917 0.796982
716.167 7.41435
716.750 0.000542797
722.333 0.671577
723.250 6.65198
723.583 0.448204
724.333 2.59065
724.750 1.29406
725.000 3.59368
725.417 4.351
739.917 2.13514
740.250 2.6818
740.500 7.4624
741.333 12.5672
741.917 0.000792137
742.417 11.0972
742.917 0.000624956
743.417 0.532645
757.917 6.61736
758.250 4.18905
758.417 4.53399
759.083 4.18305
759.250 9.48503
759.917 0.000437305
771.083 6.74707
771.667 0.000423591
779.250 2.66873
783.083 4.45989
783.500 1.0496
784.250 16.0155
784.417 17.5779
785.083 2.59895
785.250 3.19659
785.500 0.77992
794.083 1.90881
796.167 1.03553
800.417 1.44478
809.000 2.92636
817.583 4.39952
818.167 0.000352894
821.167 3.26748
834.000 4.29859
838.167 0.633734
838.833 1.28187
839.333 2.04578
855.417 1.13826
863.250 5.63207
863.833 0.000424512
871.000 1.27247
881.333 8.40553
881.917 0.000438299
882.583 9.3542
883.250 1.78036
897.750 1.00223
898.000 5.06116
898.417 28.7935
898.917 4.48401
899.250 10.0121
899.500 9.3477
899.833 7.47194
900.417 0.000492314
919.333 4.46017
925.500 0.615202
935.167 2.74098
953.250 1.61522
1022.417 3.04219
END IONS

BEGIN IONS
TITLE=File960 Spectrum79 scans: 1186
PEPMASS=503.78812 51014.80469
CHARGE=2+
RTINSECONDS=1721
SCANS=1186
147.000 6.40807
148.833 3.15913
156.000 2.40281
157.917 2.0855
178.083 2.15552
181.167 0.882168
183.000 5.66565
184.000 3.75765
185.083 0.888604
185.917 1.46874
187.083 0.972975
191.917 0.983189
197.000 2.13228
201.167 69.6905
201.833 1.52505
202.083 5.54426
204.917 1.98129
208.917 11.0805
209.250 2.97356
213.583 1.03183
220.750 7.97288
221.083 12.9207
221.917 3.33034
222.167 1.8168
223.833 0.535435
226.667 1.09073
228.000 2.91751
228.333 3.02398
228.750 23.4085
229.000 19.5605
229.167 15.918
229.583 1.69466
230.167 3.89995
236.917 6.04848
237.167 7.39013
244.417 5.43957
245.917 4.46929
250.917 3.24799
253.000 1.41848
255.250 1.67952
260.000 3.14315
265.083 6.27147
271.917 2.31162
272.917 2.37215
274.250 0.879411
276.583 0.836407
279.167 3.34714
281.000 97.8883
282.000 14.5231
282.167 14.4698
282.583 1.44035
288.083 1.24778
292.000 1.62547
294.917 0.813896
296.667 5.5165
297.000 9.80565
297.250 9.49426
297.667 15.6591
298.250 7.36827
298.500 4.66092
298.667 3.79751
298.833 2.96784
299.667 6.6852
299.917 1.63723
304.083 8.75273
310.750 4.09458
311.167 2.37471
312.333 0.651512
314.250 2.78538
315.917 2.03816
316.333 3.06127
319.167 4.63037
320.667 2.35832
321.833 5.35808
322.083 1.52073
323.167 3.3608
323.917 0.730895
324.167 1.66668
324.917 1.1718
325.083 2.80283
325.667 1.48223
326.000 2.30024
326.333 2.37444
327.083 2.61252
328.917 0.61093
330.167 8.55572
331.167 2.37928
333.167 17.787
335.250 3.47826
338.833 1.95813
339.083 3.80499
340.667 5.47485
341.000 15.0687
341.667 10.0285
342.000 16.144
342.333 7.18082
343.000 2.27038
344.083 2.28004
355.083 1.75128
356.333 1.49941
357.500 9.79438
359.000 0.764622
359.583 4.06435
359.917 3.78848
360.250 6.07555
360.583 5.07518
364.250 2.01946
365.750 1.05197
367.250 2.99863
371.583 2.72558
372.333 6.48401
372.750 1.95912
374.333 0.802567
375.000 2.4457
376.917 1.37367
377.333 2.99094
378.167 6.13983
380.917 2.82187
382.583 1.4627
385.000 1.9494
385.500 1.53308
386.917 2.64206
387.167 1.65357
388.083 2.22915
388.750 1.37442
389.000 2.74987
389.750 125.742
390.250 59.3473
390.667 2.76431
391.500 3.54363
393.000 1.1316
395.917 1.7518
396.833 1.1648
400.417 2.87336
401.083 1.81303
405.833 0.373254
407.333 1.47412
409.083 1.76593
409.750 3.85774
410.500 5.15474
412.750 5.46098
413.083 24.3762
414.083 6.03672
414.500 2.86573
415.000 28.1755
415.667 4.28284
415.917 8.48076
416.583 3.47001
418.083 2.35166
420.000 1.85466
421.917 1.38688
422.333 1.86154
425.333 7.33776
428.583 2.66303
429.167 2.51082
430.083 4.91802
432.083 0.609227
434.167 5.01512
434.833 1.20561
439.250 3.68537
439.917 5.00045
440.167 0.961029
440.667 2.55281
441.000 0.696518
441.250 1.63706
443.083 6.32829
444.417 4.13798
445.167 1.24992
445.917 3.21018
446.250 17.5304
446.833 17.6836
448.167 9.85372
449.167 2.95457
449.417 4.44837
450.917 3.20838
451.083 3.8145
451.333 1.88692
451.750 9.19649
454.333 2.38122
455.250 5.81143
455.583 6.37265
456.083 3.85214
457.250 49.6626
457.500 31.6595
457.833 2.19078
458.167 19.1821
458.417 16.0357
459.083 7.91049
459.917 3.88357
460.250 1.60746
463.000 1.92548
464.167 6.55177
466.000 2.22241
466.917 0.652826
467.417 0.963102
472.667 4.83231
472.917 2.99525
475.083 2.25548
475.333 1.88695
477.750 6.36226
479.750 2.71264
481.250 5.78032
481.667 4.71877
482.083 9.53621
484.500 0.906496
484.750 2.44851
485.250 21.4679
485.667 6.68572
485.917 8.55702
486.167 15.0074
486.667 3.39585
487.000 3.53976
488.917 2.59031
489.417 2.37601
493.333 2.47728
493.917 8.48935
494.250 2.45843
494.500 1.76192
494.750 15.6406
495.333 56.7764
495.667 11.9546
496.667 5.46507
497.917 5.49671
518.833 0.582252
521.750 1.65706
522.167 7.93125
522.500 8.57989
523.167 1.01043
523.500 1.11297
534.083 0.920793
537.250 1.5354
547.667 1.54839
549.500 7.03236
549.833 11.6269
550.250 41.8872
550.750 1.98996
551.250 11.8975
551.667 6.66194
553.333 1.06245
558.167 0.605759
559.333 3.36324
564.833 4.88323
566.167 1.08515
573.417 6.97648
575.250 2.22285
576.167 19.5798
576.417 15.009
577.167 4.67449
577.333 4.13235
577.583 4.97633
579.250 0.643973
593.750 5.62268
594.083 54.8696
594.333 65.1976
595.167 11.9983
595.417 8.05891
595.750 8.70721
599.083 2.04796
612.500 9.16054
616.833 2.01081
617.417 3.99403
619.000 4.09702
632.250 1.9862
644.000 3.0404
647.000 0.599838
647.417 0.832319
648.167 5.87132
648.667 1.82673
650.833 0.510432
664.250 2.84804
665.250 72.497
666.167 20.2145
666.333 18.2356
670.417 3.08374
697.833 4.02092
713.833 2.66
719.417 1.61133
720.250 2.85506
743.000 1.39027
745.083 2.05301
747.667 1.17021
755.250 4.29529
760.500 2.02593
761.000 3.48382
761.333 2.89545
761.917 1.58034
762.417 0.660932
778.417 46.0814
779.000 12.479
779.333 17.0875
779.583 24.1546
779.917 7.33627
794.833 2.06921
801.417 0.678235
805.500 2.07089
813.583 1.2803
815.583 4.18752
832.083 2.82869
832.583 6.54611
833.083 2.08805
833.417 2.44049
836.333 2.21745
838.333 5.56879
845.333 2.28587
856.833 3.8128
859.750 1.32819
860.167 9.29353
860.417 9.85244
860.667 10.0107
861.083 6.35649
861.333 5.65498
861.500 7.23526
878.167 2.34352
879.333 0.794537
894.000 0.656595
901.333 0.462231
982.167 2.00317
END IONS

BEGIN IONS
TITLE=File960 Spectrum80 scans: 1190
PEPMASS=766.39941 16851.30273
CHARGE=2+
RTINSECONDS=1726
SCANS=1190
246.167 7.10198
246.750 0.00042239
246.917 1.36991
257.917 1.00088
275.083 2.10579
279.667 4.44782
280.250 0.000353156
280.583 2.02493
286.000 1.15322
317.167 7.93134
317.750 0.000555287
328.833 1.76412
340.000 2.81251
340.500 0.000256117
345.167 1.78279
352.750 6.04857
353.333 0.00035227
356.833 7.66194
357.167 3.561
357.667 0.000268219
363.750 0.884193
366.917 1.02332
373.167 4.13489
373.667 0.000259687
385.333 1.75536
407.000 0.547586
416.250 3.74766
416.500 3.20184
427.917 5.91684
428.500 0.582199
432.500 1.93692
433.833 1.27312
435.000 0.75531
438.167 10.4682
444.917 0.757244
453.917 2.06808
454.333 4.73863
454.917 0.000434658
456.167 1.81414
460.333 1.15541
469.833 1.24717
470.750 3.86464
471.250 0.000305894
480.417 1.05189
486.083 2.27582
489.833 0.954129
494.083 1.94677
495.167 3.97125
501.833 4.91874
502.333 0.000373896
503.833 1.96569
506.250 1.83146
512.917 3.75739
513.250 25.5376
513.917 4.22874
514.333 4.73248
514.833 0.00034882
516.250 2.10927
517.083 2.10602
523.083 3.25938
532.500 2.01675
538.917 1.36061
544.333 1.93953
547.833 0.967613
549.250 1.40317
550.583 3.23291
551.917 1.16421
553.250 2.1363
556.750 4.47247
564.083 1.58811
565.167 2.06175
566.250 1.38862
570.250 1.49377
588.417 1.24359
589.000 1.96201
593.250 2.97301
597.500 5.02039
598.083 0.000448547
603.250 0.675544
605.000 1.91616
606.833 4.07855
607.583 2.78853
608.250 1.29648
611.250 3.65328
615.833 1.36511
619.500 2.83143
623.917 9.93888
624.250 1.3215
625.833 7.04146
626.333 0.000526951
637.167 2.28788
638.750 0.619756
639.333 5.629
639.833 0.000412055
640.500 2.43717
649.750 8.76289
650.417 0.000377633
650.917 1.69155
651.167 1.03475
652.167 2.60781
652.750 2.80709
653.500 1.16806
654.083 2.10216
654.417 3.46103
655.333 3.91616
655.917 0.00028741
660.000 3.41657
660.417 8.59104
660.750 1.49136
666.833 5.00134
667.417 0.000311025
671.167 5.68358
671.750 1.75512
675.000 3.72398
675.500 0.000315346
678.917 4.1936
679.500 0.000265725
680.167 1.10109
680.833 11.7751
681.417 0.000719977
684.500 1.7709
685.333 5.41737
685.917 0.000315742
691.333 2.70521
695.167 2.08214
701.417 12.0906
702.167 2.00722
703.833 1.0327
705.083 2.55411
705.667 0.584287
707.667 2.51493
709.833 2.79131
710.000 1.26792
710.500 0.575277
710.750 4.26121
713.917 9.2891
714.583 0.000408251
715.500 1.43502
716.917 12.3375
717.417 5.64736
718.000 0.000373503
718.250 4.34615
718.833 0.000294443
719.167 0.387452
720.667 6.29933
721.250 0.000331597
722.250 11.9844
722.917 2.24314
723.417 5.93003
724.000 0.000328222
724.917 12.9115
725.417 0.00039605
725.667 2.11759
727.083 2.27462
730.167 5.73194
730.667 0.000323169
731.250 3.33726
731.750 0.000301258
733.833 3.28996
734.250 7.0292
735.583 1.54162
735.833 7.50568
736.167 10.8439
736.667 0.000635566
739.750 0.965484
740.000 1.00701
740.500 5.1697
743.500 1.83902
744.333 5.22913
744.917 0.00038577
747.083 3.60353
747.333 4.02509
747.500 4.09457
748.083 9.96219
748.500 11.1787
748.750 11.8482
749.083 10.4784
749.583 17.1475
753.583 1.29376
753.917 1.22636
757.000 1.13978
757.583 8.53638
758.000 0.84592
758.333 1.24846
774.583 3.74646
797.333 2.1818
807.083 8.82514
807.667 0.000555155
808.833 5.67337
809.417 0.000615061
817.167 6.27402
817.667 0.00031577
828.583 13.4831
829.167 0.000691627
837.417 2.54559
839.083 0.982667
854.083 1.34945
854.583 2.85079
860.917 8.28714
861.250 11.1206
862.083 3.5308
862.417 1.87728
872.417 2.128
876.750 8.34289
877.250 0.000485076
919.583 2.2901
921.167 2.59245
944.500 1.78304
945.333 1.35916
962.250 5.87946
962.500 1.13011
963.250 1.77113
963.500 4.57079
963.750 0.809955
966.750 4.16059
967.333 0.00028373
973.583 4.30211
974.083 0.000324271
982.917 3.17411
1001.250 0.953889
1001.583 3.97821
1002.000 7.20189
1002.500 2.38834
1003.417 3.81034
1008.583 1.89459
1019.000 3.35651
1019.333 11.0414
1019.750 3.54776
1020.250 14.7422
1020.833 0.000863857
1058.417 1.88554
1058.667 4.84712
1059.167 0.000380543
1064.667 1.72903
1075.750 1.71347
1076.333 2.68107
1076.583 2.02132
1076.917 6.51755
1077.250 6.40639
1080.417 2.97643
1129.333 5.65275
1129.500 5.24784
1129.833 8.68071
1130.250 5.42013
1130.833 0.000295261
1143.083 4.21711
1143.667 0.000262277
1144.750 0.942877
1147.500 9.42931
1147.667 7.68471
1148.167 2.88031
1148.500 12.2068
1149.250 0.000341244
1171.417 0.641441
1197.417 2.5919
1198.667 1.32062
1215.250 5.38313
1215.667 9.67683
1216.333 4.3635
1216.917 0.00030124
1229.833 3.43615
1246.250 1.91043
1246.583 2.01813
1268.417 3.89813
1268.917 0.000296649
1269.583 2.75662
1270.250 2.41885
1273.250 1.43437
1274.083 2.16489
1286.333 6.17892
1286.583 8.02241
1287.083 3.16856
1287.583 1.38925
1288.667 3.15173
1289.250 0.000267572
1339.833 1.2795
1340.250 0.506452
1356.667 1.8722
1357.417 5.84225
1357.667 1.75915
1358.333 3.72745
1493.250 2.20487
END IONS

BEGIN IONS
TITLE=File960 Spectrum81 scans: 1193
PEPMASS=601.61566 23347.51953
CHARGE=3+
RTINSECONDS=1729
SCANS=1193
177.083 1.4201
182.083 3.87519
199.000 2.59982
201.083 0.921177
203.833 1.03109
204.583 2.31758
204.833 7.48013
205.083 10.1112
206.000 1.60849
209.917 0.654475
218.083 0.522073
222.917 1.77944
227.167 4.48106
229.917 2.89424
230.167 0.829634
236.833 1.45808
246.750 0.53492
248.167 1.39744
251.917 0.723664
253.000 0.872129
254.833 6.56952
255.167 4.94771
257.167 2.79352
262.250 0.767865
268.167 2.30887
278.083 0.695375
281.167 3.52753
281.333 3.51879
299.167 2.25899
299.750 3.08805
300.000 3.18819
302.083 5.56734
306.583 1.23723
312.917 0.82872
315.167 1.05298
319.083 15.7587
319.583 0.954899
320.583 2.50325
321.833 1.19788
324.083 1.11781
325.250 5.06642
334.000 1.23514
334.917 2.00052
340.833 2.08189
342.000 2.25884
343.083 1.86499
349.083 0.896375
351.417 3.65297
354.583 15.8432
355.333 2.26002
356.083 1.30503
357.333 1.20615
359.000 0.64794
359.167 2.08073
370.583 6.08427
370.917 6.14918
371.417 3.17868
371.833 0.653043
377.083 1.68662
383.000 1.24204
384.583 5.5319
385.500 1.04112
392.000 0.492497
394.917 2.40533
396.000 6.59054
396.250 1.05317
398.917 1.70796
399.250 11.643
401.250 3.34388
401.750 5.10215
402.417 0.672511
405.833 5.23847
407.417 4.58636
408.750 4.79608
412.917 3.47767
413.333 1.42817
413.583 2.85599
414.583 4.38333
416.083 2.06281
416.417 3.30614
418.833 0.777504
419.667 1.26594
425.167 5.7145
427.083 1.88077
429.083 4.50654
432.333 1.24709
436.750 3.23396
439.083 1.98783
439.333 0.604976
439.833 2.25391
441.250 3.6856
442.417 1.8909
444.167 8.27556
445.750 2.62116
446.083 3.04961
452.667 1.57788
457.000 0.964243
459.250 6.38751
460.250 3.92375
461.083 2.48986
462.250 3.04966
463.250 0.985131
464.917 0.833188
466.250 1.17206
466.917 8.70737
467.833 2.98116
469.000 1.52362
469.750 2.38018
470.417 5.78489
471.833 2.05246
472.250 9.70485
473.083 3.22602
473.667 1.78579
474.167 3.66162
474.583 4.58345
474.833 7.4085
475.250 0.507476
475.667 6.04427
477.000 3.03067
479.083 5.45598
479.333 1.97247
480.417 1.47663
481.167 3.44321
481.500 2.24571
485.333 1.07865
486.083 0.534901
486.500 8.22197
487.250 1.07706
488.333 1.45801
488.833 4.49778
489.250 0.521612
489.917 0.833201
491.333 5.45405
491.583 3.83858
495.083 2.70985
495.500 9.29625
495.917 3.50911
496.250 8.94994
501.667 2.14113
502.333 1.37353
503.333 7.22696
503.750 1.11831
504.333 9.10423
509.333 7.16404
509.500 8.12778
510.250 2.0867
512.333 7.55228
512.750 1.45171
513.333 5.40503
515.167 1.78931
516.583 2.20937
518.167 1.79187
519.083 1.31707
519.500 5.03152
520.000 2.5584
521.750 3.30016
522.083 1.56165
522.833 4.1257
527.083 4.70252
529.083 3.03976
530.083 2.61932
531.083 3.66468
531.500 2.6129
533.500 7.64492
533.750 2.92545
536.167 3.56835
536.500 1.90141
536.917 3.22123
537.250 3.69904
537.500 4.41559
537.833 0.662252
538.250 0.660002
538.500 6.65903
539.000 4.03721
539.250 8.31123
539.833 3.38397
540.167 1.15249
541.250 9.18672
541.500 4.60285
541.917 3.27075
542.833 4.18707
544.000 2.6543
544.333 2.88337
544.667 1.83736
546.000 6.06884
547.167 2.96204
548.167 13.4568
551.250 1.50831
551.583 5.73897
553.250 4.5164
554.333 9.18221
554.917 4.08358
555.500 1.40755
555.917 1.28156
556.583 1.08688
557.000 2.81916
557.250 8.97328
558.167 2.07023
558.833 5.385
559.417 1.48368
559.667 16.1896
561.917 3.50124
564.167 3.03841
565.083 4.20959
566.000 1.19902
566.833 1.4372
567.333 1.10692
569.000 1.24966
569.250 2.39798
569.667 2.35381
569.833 2.26373
571.167 4.50033
571.500 2.7549
571.750 2.98668
572.000 1.74852
573.167 0.348635
573.833 6.54384
574.083 0.997976
575.167 11.0264
575.833 9.38793
576.250 4.83682
576.917 5.50045
578.250 4.39638
578.583 1.58256
579.333 1.96334
579.667 5.23381
580.083 23.2113
580.333 15.2103
580.500 21.473
580.917 7.17298
581.167 6.19793
581.500 2.84858
582.083 4.24277
582.333 7.10193
582.667 7.62511
582.917 4.46886
583.083 4.84697
583.417 8.04567
583.750 10.8573
584.083 7.16235
584.417 18.839
584.833 5.80309
585.333 7.12283
585.583 1.46231
586.500 0.75801
588.167 3.86391
588.750 2.03092
589.333 7.09938
589.917 2.92906
590.417 6.34335
591.083 9.23871
591.333 5.64419
591.500 3.36572
591.833 5.72229
592.333 17.4956
592.667 5.50362
592.917 7.88944
593.750 14.8464
594.083 7.53956
594.333 15.9614
594.750 4.30804
601.750 2.49713
613.333 5.40539
616.583 1.58911
617.083 1.54944
617.333 2.81421
618.417 0.992188
620.333 3.23971
631.083 3.12549
647.167 1.72727
647.417 1.25887
650.833 6.93391
651.250 10.3482
651.750 1.55024
676.250 1.99291
694.500 1.93723
702.583 2.45771
703.250 9.85405
704.417 1.13963
708.167 13.5214
708.500 15.8646
708.833 2.13791
709.083 2.32777
709.333 10.8892
709.750 6.65845
710.417 6.65893
710.917 2.82645
711.167 7.41016
713.250 2.32731
714.167 0.507354
733.333 4.14215
733.750 2.46676
734.167 2.81113
734.417 5.41042
734.583 6.54782
735.500 2.18344
741.333 4.1034
742.167 6.17056
742.750 142.472
743.333 91.7459
744.000 23.2903
744.417 2.60225
744.750 2.11764
745.250 3.13756
746.667 3.82659
748.417 7.21061
749.167 10.6789
751.417 3.5537
757.250 4.50318
758.083 4.10981
760.167 3.50604
767.833 2.68136
773.250 0.933104
777.917 2.1908
778.417 2.07096
783.167 8.28189
786.167 3.55696
787.917 2.57725
789.500 3.82994
790.917 6.05931
791.333 13.7329
793.583 0.634157
797.000 1.13646
798.333 1.60611
800.000 8.72795
800.250 1.70892
800.667 8.1315
801.167 2.00519
801.333 7.35354
802.833 1.61042
815.750 0.470451
816.417 2.55265
817.250 2.45609
819.333 4.29026
827.500 3.16796
828.833 8.14047
829.167 3.67504
829.417 3.22727
829.833 2.55294
834.333 0.6986
844.500 4.06253
845.667 0.917617
850.417 0.654036
855.417 2.52605
855.583 5.0737
856.417 4.57504
857.333 3.40528
889.000 2.6143
897.167 3.46327
925.750 2.06245
928.250 2.1283
930.500 1.24891
931.250 1.82029
931.500 0.633533
947.917 0.803587
949.417 9.13391
955.583 3.86509
956.417 5.04058
958.250 2.18715
972.917 2.65731
974.333 5.50754
974.667 2.13849
1018.583 2.39675
1019.167 5.92342
1023.667 3.47112
1025.667 5.23979
1031.500 3.03146
1077.667 1.85157
1079.500 2.67215
1080.333 0.575838
1086.583 0.572907
1095.500 1.88845
1096.333 2.61199
1098.250 1.49235
1122.417 2.16045
1125.500 1.81898
1145.750 3.12797
1164.417 2.099
1186.833 3.95784
1187.083 1.1496
1187.250 0.98353
1188.917 1.56711
1310.250 1.98451
1323.333 1.56581
1324.917 0.739459
END IONS

BEGIN IONS
TITLE=File960 Spectrum82 scans: 1195
PEPMASS=932.41193 14666.01367
CHARGE=2+
RTINSECONDS=1730
SCANS=1195
268.167 3.09555
268.667 0.000235608
312.000 1.34942
313.917 1.99008
317.250 2.48356
329.167 2.63964
329.750 0.000162101
346.083 2.1721
346.583 0.000181821
354.167 2.65318
354.750 0.000205193
392.667 0.923399
392.917 1.75884
393.333 1.73603
393.750 1.39186
394.167 2.16524
394.667 0.000190789
404.000 6.11163
404.583 0.000306924
438.750 4.59099
439.250 0.000386342
440.250 0.950824
445.583 3.90134
446.083 0.000196556
464.250 9.08566
469.167 3.01572
469.750 0.000254439
470.083 1.00712
480.333 2.98339
480.917 0.000228089
486.333 0.993145
488.500 3.0963
489.083 0.00015913
504.833 1.23035
515.250 5.69443
515.833 0.000630526
516.250 1.29663
517.917 3.67515
518.500 0.000217446
535.667 2.1679
536.167 0.000172245
551.167 3.74029
551.500 3.81478
552.500 3.87224
553.083 0.00019739
561.667 1.94378
567.833 0.810734
569.083 3.58061
569.667 0.000227273
577.750 3.65953
578.250 0.000272353
586.917 1.75129
587.417 0.000158309
595.167 4.15784
595.750 0.000209172
602.333 1.51663
604.917 5.67444
605.500 0.00030848
637.083 3.3177
637.667 0.000201483
642.000 0.800962
645.083 2.14164
645.583 0.000165396
646.583 3.66728
647.000 0.789975
657.917 0.94946
661.917 4.09194
662.583 0.000168284
666.167 7.80529
666.500 2.32121
672.833 9.26288
673.333 0.00054228
677.417 1.02463
679.000 1.56252
689.167 0.565682
698.167 2.40048
699.083 3.62923
699.667 0.000280622
702.083 1.0933
702.250 2.43831
706.250 3.03267
706.750 0.000224517
717.333 2.63061
718.000 2.77267
718.250 3.00698
718.833 0.000171251
724.000 3.05217
724.583 0.000174285
727.167 2.25932
727.667 0.000181853
730.000 2.00742
730.583 0.000166165
732.167 7.04355
732.667 0.000406521
733.917 2.08643
734.250 2.54137
734.417 2.42497
735.083 1.24318
735.583 3.27559
736.167 0.00015991
741.583 1.05542
744.167 0.75369
749.667 1.86082
752.333 2.06609
752.750 0.609192
753.167 10.1792
753.333 9.73819
753.917 0.000501176
754.417 2.45604
754.917 0.000196065
758.167 1.06156
758.583 3.59174
758.833 2.48831
759.333 0.000210712
762.083 6.77396
762.583 0.000394622
769.583 3.6075
770.167 0.000204415
774.333 6.38094
774.833 0.000358667
776.250 3.05885
776.750 0.000206252
777.083 2.74038
785.500 1.63921
785.667 5.0233
786.250 0.000395309
786.583 0.542891
797.000 3.89559
797.167 2.51357
799.250 1.13199
801.250 7.28567
801.750 0.000489878
809.417 0.911631
817.417 0.92441
817.917 2.05472
818.417 1.48997
819.917 5.61537
820.417 0.000419989
833.750 2.22626
834.333 2.08702
834.917 0.000174922
844.417 4.9592
845.000 0.000305459
845.250 4.27685
845.750 0.000316207
851.667 2.69218
852.250 0.000155921
859.500 3.1769
860.000 0.000286123
863.333 0.902981
872.083 2.03094
875.500 3.33108
876.083 0.000211019
877.333 3.0774
877.917 0.000153604
879.333 2.18919
879.917 0.000203463
881.083 3.13446
881.500 2.13182
881.917 4.94076
882.417 15.0708
883.083 0.732795
883.417 0.490355
884.500 0.557086
888.917 4.00403
889.167 2.12516
889.500 2.45857
891.333 3.11221
891.750 11.03
892.333 2.91599
892.917 0.000188486
894.583 1.32201
896.167 1.4447
899.500 4.36984
900.000 0.000322269
900.250 4.13547
901.000 10.4638
901.417 4.3372
902.000 0.000216546
902.667 0.767329
903.583 3.90535
904.167 0.000233901
905.417 4.11674
905.667 5.89949
906.250 0.000433688
910.583 7.27594
911.083 0.000500008
913.333 1.96754
914.083 14.9213
914.333 11.2549
914.833 9.12718
915.167 1.84239
916.917 3.58195
917.500 0.000192647
919.250 0.600387
922.750 3.05901
923.083 6.26494
923.417 8.52926
923.917 0.000428034
924.333 3.69048
924.833 0.000216575
948.583 0.749871
964.000 4.67367
964.583 0.000288925
965.000 0.627165
965.333 2.21207
965.833 0.00020353
981.500 9.56823
982.167 1.60681
983.000 5.49439
983.333 8.79532
984.167 4.74714
984.667 0.000331049
1018.417 7.9082
1019.000 0.00043369
1019.667 2.67437
1020.250 0.000189848
1026.917 2.5017
1031.667 3.06531
1032.250 0.00016095
1049.250 3.61644
1049.750 0.000293207
1057.833 4.55822
1058.333 0.000291155
1065.750 1.89183
1083.667 6.38613
1084.167 0.000444394
1091.000 2.47765
1091.500 0.000184372
1093.417 1.41829
1094.083 3.6542
1094.500 1.594
1111.000 6.53911
1111.167 9.50773
1111.833 2.81732
1112.083 7.26992
1112.500 7.43706
1113.833 2.60289
1114.417 0.000182088
1159.333 1.68867
1180.167 2.97421
1180.750 4.89522
1180.917 4.12926
1181.500 0.000233246
1198.167 2.67952
1213.333 3.1081
1213.833 0.000294081
1223.583 4.56826
1224.167 0.000264656
1241.083 2.63532
1241.667 2.19599
1242.083 1.14958
1277.417 2.95698
1277.917 0.000243675
1278.333 1.23665
1292.250 4.87723
1292.833 0.000371313
1295.583 0.673792
1311.500 2.85787
1312.000 0.000242788
1313.500 3.47583
1314.000 0.000289442
1321.583 3.28499
1322.167 0.000251488
1328.333 10.2678
1329.167 1.91088
1329.417 2.50334
1330.000 0.000205039
1352.750 2.07444
1353.250 0.000151133
1371.333 2.53331
1371.833 0.000225793
1381.917 1.78424
1382.167 1.82456
1397.500 2.17697
1398.000 2.65349
1401.667 2.78692
1402.167 0.000196986
1415.500 6.11782
1415.667 6.98411
1415.917 7.70469
1416.417 5.22021
1416.917 0.000292513
1417.250 2.23397
1417.833 0.000178844
1435.417 1.93686
1436.000 0.000163957
1453.417 4.68688
1454.000 0.000231447
1471.250 2.09202
1471.833 0.000161076
1472.500 8.05624
1473.083 0.000610561
1498.333 1.93681
1498.750 9.58274
1499.167 1.84522
1516.417 6.1176
1516.667 3.79343
1516.917 5.71347
1517.500 0.000281128
1517.833 6.12932
1518.333 0.000306902
1523.667 2.07198
1559.917 1.4291
1587.583 1.61344
1587.917 2.40803
1588.333 3.54878
1588.500 1.63141
1600.083 3.52583
1600.333 1.29399
1601.417 3.41142
1602.000 0.000203281
1617.333 2.10066
1617.833 0.000166285
1618.167 1.93409
1618.500 3.01504
1618.917 3.67391
1619.417 3.57785
1620.000 0.000294744
1653.250 1.64738
1654.000 2.2732
1663.167 1.62423
1699.250 7.47826
1699.750 0.000384884
1700.417 5.8063
1701.000 0.000374393
1718.083 4.01776
1718.417 5.12653
1719.000 0.000368039
END IONS

BEGIN IONS
TITLE=File960 Spectrum83 scans: 1199
PEPMASS=901.91919 14916.56348
CHARGE=2+
RTINSECONDS=1735
SCANS=1199
262.000 0.665623
263.917 1.18348
281.250 2.54521
286.083 3.67699
287.083 3.39463
299.083 3.76577
300.167 1.56094
312.000 1.50478
314.083 3.61524
318.500 2.13637
319.167 1.89894
335.083 1.32965
339.417 1.39866
372.250 3.47066
378.917 2.40072
398.750 1.58561
399.167 2.9794
431.167 2.18628
432.833 0.940404
433.083 2.91062
450.000 1.00265
467.917 1.69259
473.917 3.26849
481.000 2.01616
497.083 1.42494
497.833 3.27683
501.333 0.873498
503.000 1.32866
508.083 3.49679
512.083 1.34137
512.417 6.43709
517.833 2.93779
531.250 1.99618
537.417 1.36647
549.333 1.85874
551.917 1.0858
562.083 3.95469
565.083 2.74485
565.250 3.95921
568.333 0.850609
599.167 9.8797
599.917 2.38377
604.917 2.03339
609.333 2.25605
613.083 0.812709
616.750 0.950229
617.083 0.638595
617.250 3.88606
618.083 0.918546
625.083 0.558271
630.083 0.870892
630.500 0.548677
633.833 0.764134
640.333 3.13168
641.250 6.91445
642.417 1.50374
648.250 3.24209
651.167 3.33418
654.333 0.590243
655.750 2.45211
686.083 1.09815
690.417 7.84742
695.583 3.34713
697.333 5.63726
707.083 0.886759
708.417 16.2884
711.500 4.3345
714.167 1.52173
715.083 1.27727
724.500 2.65105
733.417 1.05075
742.500 5.92656
742.750 13.7515
743.167 4.50941
743.417 1.08087
756.417 4.21946
766.583 0.742977
767.917 2.5707
776.833 3.20989
778.083 4.85178
780.167 0.908158
785.167 4.74701
785.833 6.53504
786.667 0.611972
786.917 2.8552
788.250 5.48628
791.417 0.885816
792.500 1.23266
793.917 0.689662
799.500 1.20744
799.750 1.24457
800.750 2.51422
804.333 2.0018
814.833 5.2709
816.250 2.79162
822.000 1.85788
824.000 5.59906
828.917 2.84119
829.333 0.563662
837.583 1.25998
837.917 6.58942
841.250 2.19758
849.083 1.64844
852.917 1.76312
855.167 6.37406
855.417 9.51569
855.750 2.86315
856.083 5.13669
856.417 3.43244
857.333 1.23863
860.917 11.5089
861.250 15.2629
862.167 2.21103
863.667 6.01502
868.417 1.62088
868.917 8.98143
869.917 70.6356
870.417 37.7853
873.417 4.40663
873.750 12.6666
874.250 0.00116934
874.667 7.07395
875.167 0.000835844
876.167 1.87608
878.083 11.3068
878.583 0.000853876
881.250 1.89059
882.083 3.1347
882.667 6.37717
883.167 2.74166
883.417 4.88033
883.917 11.4789
884.250 5.37264
884.583 1.82666
885.167 1.44729
885.500 0.770612
887.083 2.67626
892.750 5.45431
893.000 6.46584
931.333 1.89046
947.667 4.14301
948.417 3.84148
949.917 1.03813
954.250 1.75831
1003.083 8.85314
1014.750 3.2514
1018.667 2.92184
1030.917 1.73374
1077.167 2.35798
1077.500 2.83425
1079.333 1.80413
1094.917 3.39773
1095.417 10.7392
1095.917 0.00119271
1096.250 7.30173
1122.500 2.69957
1123.500 5.28842
1168.500 1.34066
1168.917 2.20898
1169.417 3.96946
1185.833 3.97653
1186.167 16.4446
1186.583 17.683
1186.917 2.91602
1187.333 13.5266
1187.750 1.31013
1225.250 5.37788
1235.917 3.25448
1237.333 2.93781
1264.833 2.14482
1279.417 1.58043
1300.167 2.76338
1300.500 5.0228
1323.250 5.33842
1340.333 2.25201
1352.250 0.651334
1387.750 2.09686
1388.000 1.24856
1404.250 3.67898
1404.417 2.43435
1420.500 0.722668
1421.333 1.32165
1484.083 3.10632
1484.750 1.58649
1485.417 3.91815
1582.750 0.841738
1602.500 2.55052
1628.417 0.673049
1646.500 1.51296
END IONS

BEGIN IONS
TITLE=File960 Spectrum84 scans: 1201
PEPMASS=549.79364 29634.95703
CHARGE=2+
RTINSECONDS=1736
SCANS=1201
173.000 14.7523
173.333 4.88396
176.167 1.9192
199.833 3.72154
200.917 8.27012
201.167 10.5325
201.750 0.000570009
210.750 0.689084
227.167 4.71225
227.833 2.78379
234.167 4.36352
238.750 4.35976
241.167 1.30049
244.167 4.81773
257.833 1.63851
263.000 1.13835
267.167 1.6971
276.167 1.55493
278.833 1.90705
282.333 0.922325
286.417 0.482462
288.083 0.814776
298.083 4.80218
308.000 3.49301
308.917 5.58835
309.417 0.000369862
314.667 1.22017
315.250 6.70175
315.583 2.34682
317.000 0.480981
319.000 2.65464
319.250 2.15862
322.917 2.97976
323.333 2.17189
323.833 3.56935
331.000 2.29483
337.417 1.69886
337.917 2.22836
339.917 0.77057
340.500 3.23473
340.833 5.93744
341.167 18.9966
341.917 3.97502
344.083 1.36635
351.083 2.1059
353.417 0.687327
357.167 0.544254
359.333 2.44313
359.583 0.887783
360.000 1.98109
362.083 3.44459
365.000 3.42845
372.083 1.16633
372.667 3.40598
375.000 2.3806
380.583 0.848147
385.833 5.06733
390.000 3.73542
391.500 1.88395
394.583 3.02748
397.917 1.30155
400.000 3.79362
400.167 3.47168
401.083 2.48506
401.250 1.61003
403.417 7.16159
404.000 0.000415019
406.083 1.9788
406.917 1.52868
407.583 0.958697
409.583 0.734761
410.083 5.38239
410.583 1.75511
411.917 3.71459
414.750 2.65077
417.417 4.79963
419.250 1.80064
420.500 1.8389
421.750 1.88545
427.667 1.73907
428.000 10.3627
428.250 6.12275
428.417 5.03235
429.333 2.48792
431.750 0.958119
432.000 0.680978
432.167 1.42381
432.917 0.982214
433.167 4.42856
435.167 2.12958
436.333 4.28658
437.833 2.58965
438.417 2.16043
440.083 3.23455
440.750 7.89104
441.083 8.20079
441.667 4.07941
442.417 3.05664
443.083 1.68311
443.333 1.49936
449.000 4.48442
449.750 14.7757
450.167 16.9655
450.667 2.40896
451.000 3.7197
451.750 0.894118
453.167 2.31714
458.250 3.02785
458.750 3.81359
459.500 3.236
459.667 3.63264
460.333 0.855932
460.917 8.35778
461.167 5.92298
461.417 2.2432
461.750 1.62401
462.083 0.990297
464.500 8.7529
465.083 0.000506074
465.583 1.88899
467.083 2.01012
467.583 2.32048
468.167 1.14278
469.500 8.08405
470.083 0.000489933
470.583 6.59207
471.083 0.000400591
472.167 2.11389
473.417 3.30311
475.833 5.94415
476.583 2.68002
476.917 3.10612
477.750 0.978184
477.917 2.23807
478.167 1.17645
485.083 3.35925
485.417 7.20392
485.750 2.91618
486.250 2.33808
486.833 2.27468
487.083 1.9731
491.833 3.04244
493.583 1.2936
496.667 3.65108
497.417 2.35929
499.750 2.03637
500.167 11.2458
500.417 5.25565
501.000 0.000527997
501.750 2.80334
502.917 3.21473
503.500 2.96845
504.000 0.970301
504.250 2.48638
504.667 0.924702
505.000 2.64567
506.083 6.52349
506.583 1.75114
506.833 1.11031
512.250 7.53547
512.917 0.918251
513.750 2.58529
514.000 1.17131
514.333 1.36202
514.833 3.49603
515.083 1.12761
517.333 2.13697
517.583 6.8514
518.667 5.22489
519.000 1.32888
519.833 6.09679
520.333 0.000384579
521.167 4.73963
521.750 0.000363637
522.083 3.15079
522.417 3.40131
523.667 4.95925
526.500 3.19629
528.250 5.29392
528.417 3.63749
528.750 2.84953
530.500 1.42587
530.833 5.97748
531.167 18.4087
531.500 8.2043
531.833 4.58181
532.083 6.32371
532.250 9.1044
532.750 7.36293
533.167 8.52385
533.667 10.6166
534.417 0.959637
535.083 2.82735
536.750 4.32653
538.500 2.85989
539.583 7.5389
539.833 9.83688
540.167 8.94555
540.583 19.2165
541.083 21.2901
541.750 33.0245
542.417 6.11211
545.917 5.18494
547.167 4.18274
548.167 1.06344
548.667 2.3065
552.167 5.21359
558.083 2.50616
574.167 1.79703
575.417 5.85678
576.000 0.000555916
576.250 2.49724
583.000 1.83276
611.250 1.5302
611.667 3.17118
616.250 2.60252
646.167 3.89826
654.167 4.98777
655.083 2.43176
663.167 0.662598
665.333 0.551926
671.083 21.4535
671.333 16.9319
671.833 5.18004
672.333 7.98193
694.833 1.26933
696.417 1.54194
698.333 1.88561
713.167 2.00214
722.083 3.47522
722.250 1.71705
723.583 1.63616
724.333 0.725979
735.333 2.35391
739.833 4.69008
740.083 2.6689
740.917 1.69148
741.167 11.687
741.750 7.0408
742.333 7.11268
742.917 0.000373708
744.833 2.60065
752.167 1.8858
758.167 6.42024
758.500 2.93732
759.083 5.86103
759.250 4.09201
759.500 2.8348
763.583 0.767814
768.417 1.1467
784.167 3.18651
784.500 12.4463
785.000 3.97244
785.500 7.42209
785.750 4.44958
794.250 2.13133
797.917 0.842997
798.333 1.88916
827.167 4.079
833.750 2.79415
837.083 3.81631
837.667 1.28002
838.167 1.40644
855.250 2.32803
855.667 2.10834
880.917 4.62784
881.167 3.04915
881.500 6.55289
882.000 0.000481301
884.583 3.33571
897.917 9.06823
898.500 36.0088
899.083 5.81805
899.417 15.1748
899.583 9.79365
899.750 10.125
900.167 0.416394
912.333 2.99249
932.500 1.0437
983.083 1.83772
1022.667 8.54449
1023.167 0.000527366
END IONS

BEGIN IONS
TITLE=File960 Spectrum85 scans: 1206
PEPMASS=601.61597 118337.89063
CHARGE=3+
RTINSECONDS=1742
SCANS=1206
169.750 0.389471
170.083 2.28676
178.000 1.91078
181.083 2.52157
182.917 3.45711
183.917 0.741204
192.333 2.3756
195.000 2.19612
197.083 0.788088
199.917 3.2989
203.833 9.08439
204.083 11.8379
204.917 55.5776
205.667 1.28932
205.917 2.2347
206.167 4.02489
206.917 3.52328
209.833 0.485873
210.083 4.10197
210.833 1.35933
213.917 2.58816
217.167 3.99422
219.667 0.649268
220.083 2.5418
227.083 5.10336
228.000 2.51955
229.000 0.719381
229.833 7.92348
234.167 6.17028
236.167 0.624874
236.833 0.738475
237.083 7.47708
237.250 6.87422
237.417 4.58936
237.667 4.88456
237.917 6.72794
238.333 3.29102
240.250 0.866218
245.083 0.655692
249.333 2.52987
251.167 2.86236
253.083 3.62046
255.083 12.198
256.000 7.17587
256.167 5.39753
257.000 2.15901
260.250 0.557126
261.917 3.05659
264.333 0.599053
265.250 1.59877
266.833 4.20913
269.500 1.21999
281.333 1.48902
282.917 2.27059
283.833 2.07859
284.250 2.1705
289.917 1.95803
290.500 0.674529
290.750 11.4932
291.083 8.04318
299.000 11.6687
299.833 1.81286
300.250 2.37598
300.833 4.08757
301.250 3.3766
301.917 3.78701
302.083 7.70887
303.167 3.39389
304.000 3.33488
310.250 0.992923
310.667 2.02178
310.833 1.97813
311.083 0.623421
314.000 0.63431
318.083 2.48661
318.750 8.07941
319.083 89.7465
320.000 11.7342
320.333 2.19286
320.917 8.94093
331.167 4.89369
331.833 1.60275
332.333 4.26185
333.417 2.82064
337.667 5.11484
341.833 0.942937
342.000 2.99804
345.083 0.361235
352.667 4.16023
354.833 13.9411
355.083 9.17262
355.750 5.05154
359.833 3.23693
363.083 3.71899
364.333 4.0894
371.333 4.14398
373.167 0.924127
375.167 5.25748
381.250 1.70509
383.083 1.34046
384.750 6.40638
385.417 2.93168
388.250 2.4756
389.167 3.88014
391.083 0.929901
393.583 2.53901
394.083 4.6167
394.417 3.75997
395.000 5.33359
396.333 5.61353
398.167 2.06176
398.583 1.16529
399.083 15.6846
399.250 19.2987
399.583 6.42478
400.333 2.4578
400.667 1.0278
405.917 7.92295
409.250 2.37663
415.917 1.63968
416.250 3.75046
417.167 5.00836
419.833 7.67199
421.000 1.23952
422.167 2.56422
423.417 1.23689
426.000 3.75528
427.917 11.6725
428.167 20.8053
428.750 7.21526
430.250 2.81185
433.167 0.857946
437.167 3.00905
438.167 1.47788
441.417 2.01905
441.750 1.74889
443.000 4.02489
443.167 6.64614
443.833 3.06904
446.083 0.635269
446.417 1.01265
450.000 1.67874
451.167 4.51058
451.333 2.70667
452.000 1.52845
458.417 1.42055
458.750 3.33479
461.250 3.61264
463.083 6.04741
464.167 7.09969
465.083 0.91936
465.750 0.43267
466.417 5.98648
466.750 1.46988
467.250 4.31306
468.083 4.6749
468.333 3.43693
470.000 3.64591
471.167 2.82676
472.083 1.57786
473.833 1.06135
474.417 7.18038
474.833 4.21961
475.167 4.94555
475.667 5.39313
477.583 2.64269
477.750 2.77535
478.333 2.73403
478.583 1.35307
479.000 2.11988
479.250 6.97355
480.083 7.77891
480.833 1.74108
481.250 3.84223
485.250 1.63824
485.500 2.63872
486.083 1.32467
486.250 2.01578
486.833 1.75351
487.250 1.78554
488.333 2.6055
490.083 11.244
491.667 2.49358
493.583 0.965785
494.000 2.12923
494.250 2.76052
495.083 1.71769
495.667 12.6855
495.833 21.7325
496.167 7.37833
496.750 2.86361
498.000 0.660604
500.083 6.45709
500.667 5.88227
502.250 0.96762
502.917 6.77655
503.333 0.73819
507.167 8.63178
507.500 1.81182
507.750 9.6527
508.083 3.67054
508.750 2.51278
508.917 1.63832
509.083 1.73448
509.417 5.00762
509.667 4.53395
509.917 7.00435
510.333 27.4459
510.750 4.22385
511.167 1.42416
512.000 6.22777
512.333 11.9953
513.167 7.03947
513.750 6.26285
516.250 5.45153
519.000 2.00003
520.250 3.3424
522.333 10.5056
522.833 22.4565
527.583 2.6155
528.083 5.66905
528.583 16.6079
529.667 7.94135
530.667 6.00308
533.583 24.8999
533.917 6.10807
534.250 9.70791
535.333 3.36235
536.250 3.64361
537.333 2.61816
538.167 6.32795
538.333 3.593
538.667 0.880885
538.833 3.07654
539.333 20.5333
539.667 21.2292
540.417 4.20368
541.250 2.39815
541.917 3.48368
542.417 7.24478
543.833 2.47895
545.167 13.2202
545.500 5.14097
545.833 7.62048
547.083 2.61872
548.083 10.7797
548.583 1.9351
548.833 1.24727
549.250 3.18463
552.250 14.5412
552.500 1.94624
553.000 6.08225
553.500 0.705235
553.750 0.480757
554.083 5.45182
554.833 3.32242
555.167 0.515451
555.417 7.69103
556.083 2.37598
556.417 3.42863
557.417 3.65063
558.000 3.75206
559.000 14.8459
559.500 12.983
559.667 15.908
560.250 3.78238
561.250 0.705703
561.583 1.39666
562.083 11.3808
565.250 2.93481
565.500 6.86973
565.917 2.06975
566.250 5.23148
566.833 0.670656
567.000 0.378132
567.250 1.31064
568.000 8.79671
568.250 5.89646
569.333 7.50139
569.583 4.28019
572.000 3.25583
572.250 4.06715
572.583 3.10704
572.917 2.22697
573.917 5.37485
574.333 13.6498
574.500 15.378
574.917 18.8909
575.333 7.15877
575.583 13.4692
575.917 5.13893
576.750 2.84875
577.167 1.19259
579.000 3.23848
579.750 2.07766
580.250 64.1262
580.417 64.7707
580.583 66.0904
581.000 51.8165
581.500 5.00194
581.917 8.98897
582.250 14.6559
582.917 8.92345
583.250 15.4273
583.417 16.307
583.667 11.1329
584.000 13.0192
584.667 13.1079
585.667 1.99643
586.750 1.28937
587.417 1.97595
589.333 13.5806
589.917 16.2122
590.167 19.6964
590.583 19.5837
590.917 3.92881
591.167 7.14861
591.583 13.7962
592.000 5.22122
592.250 7.32493
592.417 5.19123
592.750 8.39744
593.000 13.0451
593.167 11.0448
593.833 48.2981
594.250 27.4698
594.417 29.2125
594.750 19.5917
595.083 9.83874
595.500 0.906147
606.250 1.7922
611.083 2.69409
611.333 1.69545
612.000 2.76053
612.333 1.01702
613.917 3.41598
614.750 7.72871
616.750 3.62159
617.000 4.35141
617.417 7.38711
617.667 1.96326
618.000 1.31576
618.250 3.69685
619.167 2.37181
620.083 2.5316
623.417 4.74102
628.917 3.94145
629.167 2.57952
630.167 2.57137
630.583 2.41457
631.083 0.642743
637.583 3.48294
638.917 3.33419
646.750 1.34245
647.167 3.3107
647.583 5.33776
650.833 19.7005
651.583 4.74602
651.917 4.99747
663.000 1.89598
675.500 6.04542
675.667 5.78413
675.917 2.03636
677.333 3.11649
678.000 0.686093
685.250 3.162
685.833 5.26949
686.333 0.935283
693.167 1.60562
693.917 1.28807
694.250 20.637
694.583 8.57483
695.250 5.75324
695.833 4.4452
699.750 1.39881
701.167 0.773381
701.833 9.83022
702.250 5.76369
704.083 4.54158
708.000 20.8853
708.333 36.5848
708.667 29.4542
709.333 14.136
709.583 19.3229
710.083 3.03977
710.500 16.1207
710.750 12.679
711.000 11.0449
711.333 17.6612
711.750 13.0113
712.083 12.2766
712.667 1.63849
713.417 5.94891
713.750 2.72281
720.917 4.25291
725.333 1.87166
730.500 2.62223
733.667 9.42293
733.917 24.3909
734.333 6.71966
734.583 12.4803
734.833 12.3336
735.167 3.94401
737.000 2.71787
742.083 6.76511
742.917 496.678
743.417 356.608
744.750 2.24738
745.000 1.89709
745.250 1.43371
745.500 0.856015
746.000 7.11671
749.250 0.797378
752.250 3.06847
756.500 1.989
757.167 1.00698
757.417 2.51396
758.083 3.14531
758.667 2.37367
760.417 0.84084
761.833 6.53137
762.667 4.34827
763.917 6.32393
765.500 2.21406
766.750 1.37127
767.750 3.57264
768.083 6.08352
768.417 17.4505
768.917 3.62853
769.083 4.06889
769.333 3.49436
769.500 3.08669
777.000 2.60717
777.333 1.68431
777.833 1.6456
778.083 2.54111
778.583 1.10823
783.500 4.33155
784.917 2.97429
785.083 2.8865
785.250 3.05826
785.417 3.45865
786.000 1.72332
786.500 5.11138
788.250 3.49166
789.083 5.99385
791.167 12.5092
791.583 3.78136
792.333 0.512615
795.583 2.33582
796.917 2.4597
797.167 1.58635
797.917 5.95806
798.167 5.55844
800.000 54.0667
800.417 25.7926
800.583 23.2655
800.833 13.2102
801.083 12.5956
801.417 3.68118
801.917 0.999924
802.167 1.73678
808.833 8.23968
810.417 1.60859
811.417 3.34766
815.167 5.50101
819.083 7.04061
825.750 4.62525
828.083 3.91135
828.333 3.78696
828.917 30.8146
829.500 21.6816
833.667 11.8314
834.000 5.09737
834.250 5.5291
834.417 8.24194
835.750 0.79315
837.500 5.49851
838.583 1.31809
844.583 1.93579
849.583 8.78892
852.250 1.86351
853.917 1.40572
855.000 1.59375
855.500 17.3507
856.083 6.5923
856.333 4.87235
856.500 4.45953
857.583 7.02131
865.000 2.56008
872.500 2.00849
876.250 3.67219
880.333 1.37771
884.000 5.77584
889.500 4.52209
894.167 2.7723
900.000 3.08126
902.583 0.914043
903.333 4.07777
912.083 3.71919
925.417 5.35087
925.833 5.04576
930.583 1.28697
930.833 0.65335
931.167 7.7368
932.083 6.24733
933.333 3.2882
939.500 2.5047
948.250 5.27815
949.000 2.80813
949.500 6.00541
954.333 4.45658
955.417 4.81484
974.083 2.86715
974.417 9.08758
975.583 1.66619
1012.250 2.45571
1018.167 6.69665
1018.583 4.86914
1019.250 5.62766
1019.500 3.0548
1019.833 6.39117
1020.417 13.7371
1025.333 9.28406
1028.250 0.43187
1031.500 5.48848
1032.250 2.03349
1062.333 3.65743
1062.667 2.75936
1063.500 5.86507
1064.250 1.32785
1069.167 3.75027
1077.750 1.82785
1078.333 2.10144
1088.500 3.30494
1094.417 1.41179
1095.000 10.0091
1095.583 2.38605
1095.917 1.75615
1106.333 1.90412
1122.333 7.02689
1122.667 4.5901
1123.417 1.16659
1123.667 1.816
1123.917 0.959695
1124.250 4.12932
1126.583 2.68757
1186.167 5.62466
1186.417 3.81131
1187.167 0.703079
1187.500 2.40898
1188.417 3.41733
1224.333 2.51583
1229.500 4.30242
1244.333 0.570713
1257.667 3.04542
1274.500 3.30068
1291.083 2.3574
1301.000 4.35733
1324.667 1.82839
1355.167 2.69468
1398.500 2.23788
1403.917 2.53833
END IONS

BEGIN IONS
TITLE=File960 Spectrum86 scans: 1207
PEPMASS=642.32111 14476.18750
CHARGE=2+
RTINSECONDS=1743
SCANS=1207
199.333 2.53566
216.083 1.41594
227.000 9.82274
248.000 6.12043
251.083 1.11845
258.333 1.09282
269.167 2.27101
271.000 1.31002
288.000 1.35279
290.250 3.28254
339.583 3.62161
340.083 1.38088
340.667 1.97887
343.167 2.2954
346.417 1.65449
356.083 1.31988
358.250 1.04991
365.250 1.39026
374.917 2.99384
375.167 11.5756
375.750 0.000594117
382.000 1.77173
399.250 10.1552
399.750 0.000596164
425.750 2.43458
437.000 1.36886
441.417 1.29352
449.583 1.13477
450.750 2.16943
458.500 3.14478
469.750 1.50271
471.583 4.14898
491.917 0.814101
493.583 4.1376
494.167 4.7776
496.000 0.787261
496.500 2.31207
497.833 5.34315
498.167 6.73226
498.750 0.000410261
499.000 1.12889
503.333 4.556
504.333 5.03925
511.583 8.64659
512.167 0.00051726
513.167 9.91835
513.750 0.000614258
514.250 4.70917
520.250 17.9048
520.833 5.04619
527.750 11.2567
528.250 7.36701
528.583 2.52906
529.250 40.0298
529.917 9.727
530.500 0.000488587
538.000 3.17329
538.750 1.14546
540.250 10.4463
540.833 0.000649281
543.917 3.55236
544.167 3.41738
546.417 1.10522
549.500 3.00451
551.833 3.94489
554.917 3.04088
556.500 1.54071
558.250 1.10252
559.167 2.38265
559.750 0.878923
562.833 0.704428
563.333 1.53789
563.750 0.785857
566.167 5.85861
567.917 5.7651
568.500 0.000495636
569.000 1.48697
569.833 2.61357
576.833 7.44345
577.250 2.54833
578.833 0.737716
580.250 3.03922
581.250 2.67759
582.417 4.0531
586.417 3.70516
587.667 3.3165
591.167 3.37888
593.417 2.89466
593.667 1.85968
594.333 1.94991
595.167 2.85213
596.083 4.65202
596.583 5.50732
597.167 0.000521372
598.250 4.36208
599.583 2.15844
601.167 1.49817
601.833 4.54033
603.167 10.8946
603.750 0.000838038
605.167 1.14083
607.167 0.928608
608.917 8.15141
609.417 0.000581697
609.917 2.89832
610.833 11.1073
611.250 2.46694
612.083 3.05922
614.333 1.22901
615.083 1.50276
615.667 7.10911
616.250 0.000688039
620.000 1.18268
620.500 1.72474
620.833 1.88143
623.417 2.77858
623.750 3.12704
624.333 18.3762
624.917 1.70038
625.417 4.1968
625.667 1.93746
626.250 2.56763
632.750 3.45493
633.167 21.5123
633.667 12.1201
633.833 12.8471
634.333 8.17732
634.833 0.000700608
635.167 0.828071
648.083 0.909735
668.167 3.07305
715.583 1.41674
721.417 1.13772
728.167 4.58625
738.167 4.97292
738.417 2.2909
739.083 1.16588
753.750 5.93474
756.083 2.47209
765.333 1.64533
766.750 8.22399
767.250 0.000998834
769.833 6.94596
770.500 5.8012
771.000 0.000442063
780.083 1.05842
798.333 5.73553
798.833 0.000407601
803.333 2.1122
821.083 0.735533
821.583 5.23804
824.333 7.45022
824.833 0.000522185
827.083 2.69781
842.333 3.12574
854.417 5.90666
874.583 5.53472
885.000 5.53987
885.250 5.27904
885.500 1.16633
886.000 1.80373
886.417 3.91651
890.833 3.71755
891.167 1.27031
906.583 4.83744
909.250 5.68086
912.917 0.538705
937.167 3.38705
937.500 2.77683
944.583 4.61565
968.083 4.25232
986.000 5.92505
986.250 4.85875
987.083 0.604707
993.250 2.34537
993.417 2.16905
994.167 0.89865
995.917 1.62151
996.083 1.63305
997.417 0.695341
1039.333 3.3557
1057.250 15.3096
1057.500 19.3892
1058.083 2.57596
1058.500 8.09953
1058.833 4.50797
1071.500 2.14599
1073.500 3.30017
1074.000 6.90036
1081.083 0.279214
1090.833 2.33852
1091.417 5.35239
1109.000 2.21464
1109.333 1.7472
1109.750 0.92516
1244.333 0.543178
END IONS

BEGIN IONS
TITLE=File960 Spectrum87 scans: 1210
PEPMASS=901.92010 17354.97852
CHARGE=2+
RTINSECONDS=1746
SCANS=1210
254.750 1.13672
262.000 2.08708
298.667 1.00266
319.083 3.68479
335.083 1.10048
376.083 5.47699
393.750 0.901384
398.750 2.5881
399.083 5.4613
399.250 7.64696
400.500 3.20741
404.083 2.50862
416.167 1.89376
428.167 0.748915
459.333 1.27249
485.250 0.874198
485.750 0.952387
487.167 2.85023
500.917 1.02455
503.083 2.63398
503.417 0.753705
512.333 7.63524
512.667 1.4048
521.250 1.66668
533.833 1.32925
534.167 0.57568
549.167 1.43227
553.167 0.540504
554.167 1.52803
554.833 0.839013
563.917 2.28643
564.333 0.791929
565.167 1.94204
572.333 1.65347
573.833 4.0293
574.833 0.957453
576.000 2.35535
582.083 1.44153
582.750 1.02017
583.083 1.95256
593.833 1.70744
599.250 4.03715
601.000 0.612788
611.500 4.97832
617.250 6.69194
617.583 0.95164
617.917 1.77953
630.333 0.947455
633.167 0.825409
641.417 2.77774
650.750 3.94062
659.250 1.74779
681.250 1.28777
691.917 3.72189
692.083 4.45638
694.333 4.15593
699.750 0.879891
708.333 17.504
708.500 16.0143
709.000 4.5087
709.250 6.95518
709.417 3.25474
710.833 4.02531
721.333 1.20258
738.000 2.08132
742.667 3.36469
743.083 15.554
743.333 7.81216
750.333 2.48916
767.167 1.59111
785.333 4.5739
786.083 1.74229
790.750 1.34773
791.417 0.974974
792.333 2.33411
793.417 2.55599
797.250 3.30635
800.583 6.76762
804.167 2.12237
807.750 9.23374
812.500 8.76517
822.167 3.96421
824.583 2.49246
828.167 2.2788
829.333 4.22996
829.667 10.2497
833.500 5.23521
837.750 15.783
838.500 8.53137
838.833 3.11821
840.250 1.98212
840.583 1.18789
844.333 0.785864
847.417 7.79617
852.000 4.73854
853.750 7.50672
854.833 4.30338
855.500 20.0345
856.333 9.96901
859.833 5.18352
860.917 3.43726
861.333 12.8576
861.667 4.40532
861.917 7.28684
862.333 9.6554
862.583 7.71574
867.583 0.547265
868.167 4.55518
868.500 5.92758
869.417 7.46763
869.917 77.9646
870.167 56.3429
870.667 33.5826
870.833 34.2195
871.083 24.8251
871.583 1.63793
872.083 4.08407
874.333 1.1998
875.833 8.86489
880.917 4.88946
881.500 3.93512
883.500 2.07356
884.417 13.2125
885.000 0.000844296
885.333 3.00402
886.000 2.11934
891.167 0.920161
892.667 7.05988
893.250 2.32656
893.500 7.21945
909.250 0.976918
926.833 4.36851
931.333 1.25774
933.167 1.02716
947.583 0.772664
948.167 2.54837
949.167 2.82467
949.500 4.90593
955.167 6.39914
955.500 1.37861
955.833 1.01429
967.333 2.01531
970.417 2.62584
975.583 1.89761
996.167 6.43589
1003.167 4.96985
1015.083 0.929238
1018.167 5.1052
1020.250 3.5447
1020.583 4.60773
1033.833 3.61592
1050.500 4.57621
1060.250 0.770967
1060.417 4.70702
1060.667 2.39412
1062.333 0.673129
1076.417 0.666352
1077.917 2.77551
1078.333 3.47273
1089.417 1.46011
1090.417 2.45607
1095.083 2.4855
1095.333 4.28819
1095.583 2.78127
1096.000 1.2868
1096.583 2.69621
1122.500 7.38654
1123.333 1.47392
1169.750 3.88376
1185.917 2.10671
1186.333 12.258
1186.583 12.9822
1187.250 6.75826
1187.667 6.53763
1188.333 12.5374
1227.583 2.23761
1273.833 2.00906
1275.083 0.683971
1283.333 3.56519
1284.083 7.467
1291.250 1.49893
1300.000 0.703578
1301.917 1.94371
1302.250 2.78526
1312.083 1.43844
1323.167 4.46311
1389.667 0.688096
1404.417 4.75265
1420.833 5.97365
1422.000 6.4977
1477.583 1.83867
1479.667 0.505493
1484.583 7.93349
1485.250 3.14294
1485.583 1.3915
1486.250 8.95031
1496.083 3.87815
1542.583 1.31408
1583.750 1.09139
1629.750 1.78861
END IONS

BEGIN IONS
TITLE=File960 Spectrum88 scans: 1213
PEPMASS=755.85529 14814.95996
CHARGE=2+
RTINSECONDS=1749
SCANS=1213
241.000 1.60741
249.000 0.799577
260.000 4.90464
260.167 5.95463
276.083 5.87479
276.667 0.000292346
281.000 1.08576
294.167 1.73053
318.083 2.65073
318.583 0.000232545
346.000 1.76625
348.250 6.14676
348.833 0.000317072
355.333 4.49043
355.917 0.0002455
369.417 1.78827
383.333 2.91061
383.917 0.000206103
414.167 1.01479
431.917 1.33708
432.167 5.22543
432.833 1.19677
437.333 3.05686
437.833 0.000242927
442.333 3.17073
442.833 0.000284226
446.000 7.38588
446.333 5.39889
446.917 0.000293113
448.167 2.62073
451.083 1.18679
451.500 2.12334
458.167 2.01957
459.750 0.6192
460.333 7.98747
460.833 0.000388182
461.333 2.76302
461.917 0.000221266
470.917 1.09037
474.250 2.30178
477.750 3.14655
478.000 3.03296
478.167 5.63053
478.583 1.51936
479.000 1.3342
479.250 2.78685
485.000 0.5813
489.833 2.91264
497.417 5.49343
498.000 0.000426191
512.833 3.20103
516.000 2.8262
516.500 0.000202108
527.083 5.69713
527.667 0.000429432
532.250 0.771893
540.083 1.0138
542.083 0.832609
544.083 1.47929
545.167 1.07642
554.250 1.7089
556.750 2.92001
557.250 1.69359
563.167 4.30936
563.667 0.000285844
564.083 2.87144
564.917 1.79065
565.333 4.601
565.833 0.000319829
573.167 4.23838
573.750 0.000363254
576.250 4.28157
576.750 0.000280554
581.833 1.19354
584.250 3.4718
584.750 0.000217823
587.833 2.75348
588.333 17.5611
588.583 15.9422
589.333 8.37995
589.917 0.000520228
591.167 4.794
591.750 0.000345662
593.167 1.19732
597.000 4.62652
597.583 0.000241727
599.167 5.49644
599.750 0.00029097
604.083 4.92629
604.583 0.000312204
607.750 2.62058
608.250 0.000214001
609.500 5.57375
610.000 0.00036841
613.167 1.87541
613.917 3.68259
614.250 3.66978
614.750 0.00030771
617.167 1.08131
617.917 4.41841
618.500 0.000224984
622.000 2.22894
623.667 0.88081
625.500 2.84952
625.833 4.57526
626.417 0.000287756
627.000 1.67833
629.333 3.51726
629.917 0.000210621
636.083 7.3603
636.667 0.000423569
639.083 12.3981
639.333 8.85119
639.667 0.822955
640.500 1.67564
640.750 6.27491
641.500 2.23109
641.667 1.19179
647.750 1.56164
652.000 2.37191
652.583 0.000214499
655.667 11.2352
656.250 0.000666474
657.000 2.27507
657.917 0.84436
658.083 1.14535
658.500 0.85522
661.583 2.47475
662.167 1.4034
665.000 1.62732
665.583 3.45334
665.750 1.91995
667.917 8.95062
668.417 0.000593613
670.000 1.57911
672.083 1.98505
673.167 2.32262
674.333 5.92163
674.833 0.000483769
680.167 2.47452
680.417 0.838654
681.333 4.26239
681.750 2.35008
682.917 1.6198
683.333 0.610339
683.583 1.01659
684.000 12.3313
684.750 0.000336648
685.083 1.06737
685.667 1.33926
689.083 3.24363
689.333 3.82577
689.500 5.23249
690.083 0.000458686
691.083 2.00802
691.333 1.27831
691.667 2.42489
692.000 2.18235
692.333 3.99135
692.917 0.000206446
701.417 2.37299
702.000 2.89815
702.583 0.000248592
703.000 12.2579
703.667 5.50529
704.250 0.000336764
704.583 1.64709
706.083 5.14447
706.833 11.7479
707.250 5.37271
707.833 0.000280063
710.750 1.69661
712.417 0.833956
718.000 2.05298
718.500 0.800175
719.833 8.14419
720.083 5.68195
720.333 6.3441
720.833 0.000432349
721.833 5.69735
722.333 0.000465202
724.167 6.576
724.750 0.000720719
725.167 7.67525
725.750 0.000389718
726.000 4.99429
726.500 0.000302873
729.167 6.31831
729.750 0.000351697
730.250 6.53033
730.917 6.16075
731.500 0.000397649
736.250 1.9058
737.333 15.4666
737.833 3.28184
738.083 17.0344
738.667 5.10389
738.917 11.6022
739.583 0.000402611
741.167 1.80434
741.667 3.20125
742.167 0.000212698
742.583 1.45324
746.000 3.98745
746.250 5.76583
747.083 10.7298
747.500 16.8109
748.083 0.000892385
748.583 3.37809
748.750 2.36045
772.750 1.57552
774.500 2.67335
790.417 3.39911
790.833 1.19178
791.333 3.02123
791.917 0.000233347
792.833 4.01069
796.333 3.02458
796.833 0.000263613
808.333 6.8533
808.833 0.000364604
809.167 1.0215
809.583 3.54106
810.167 0.000227917
814.750 1.53454
820.917 4.65121
821.500 0.00030027
832.667 3.55804
833.333 0.636025
853.167 2.14784
867.333 3.01065
867.917 0.000250065
870.167 2.88782
888.083 3.67354
888.583 0.000210761
889.250 2.62707
892.167 1.49411
905.083 3.32091
905.333 4.33639
905.667 3.4059
906.333 4.72447
906.917 0.000202428
907.167 1.01351
920.000 5.43755
920.583 0.000337352
922.667 0.654541
923.167 7.92738
923.417 11.3942
924.000 0.000616194
924.500 12.9619
925.000 0.000832622
927.167 1.53176
928.667 3.33196
949.750 5.12142
950.250 0.000435119
951.667 6.36377
952.167 0.000404756
985.500 3.8324
986.083 0.000237926
1001.167 1.71797
1017.000 3.30501
1017.250 2.76082
1032.917 13.3076
1033.333 20.1304
1034.083 1.19696
1034.500 2.11183
1035.250 5.32547
1035.500 1.47301
1044.083 3.32655
1044.667 1.0804
1047.917 2.98495
1048.417 0.000302202
1051.167 1.35527
1061.667 2.25981
1063.167 5.8286
1063.667 0.000327054
1066.333 4.80081
1066.833 0.000429859
1079.667 2.42272
1079.833 2.77544
1085.417 5.76416
1085.917 0.000374457
1093.917 6.75986
1094.500 0.000493865
1112.167 6.49587
1112.750 0.000491504
1114.167 10.3386
1114.667 0.000710062
1120.833 3.8291
1121.333 0.000290477
1129.917 3.95415
1130.417 0.000374754
1131.083 2.01157
1132.583 1.16658
1136.583 0.44526
1148.000 6.08696
1148.500 4.11058
1149.000 1.46653
1149.583 7.1081
1150.417 5.19341
1151.000 0.000341895
1154.250 1.58278
1187.417 2.23015
1191.500 6.16046
1192.000 0.000551009
1216.333 1.20177
1232.833 4.10392
1233.500 5.21369
1234.000 2.64888
1234.833 3.08074
1235.500 0.831268
1250.917 8.41342
1251.333 19.1735
1251.833 3.625
1252.083 5.89265
1252.417 3.33218
1252.667 4.50872
1252.917 1.86083
1258.500 3.02736
1259.417 2.89315
1259.583 2.66615
1260.083 0.000202193
1276.583 7.68526
1277.167 0.000396793
1329.500 3.46909
1330.083 0.000247198
1348.583 9.37118
1349.000 2.85097
1365.417 3.32481
1382.500 2.45841
1383.000 0.000238944
1383.583 2.72289
1471.500 0.874858
END IONS

BEGIN IONS
TITLE=File960 Spectrum89 scans: 1214
PEPMASS=683.32410 15741.60645
CHARGE=2+
RTINSECONDS=1749
SCANS=1214
210.917 0.69257
215.500 2.42337
215.917 1.919
216.250 1.54539
237.000 1.87956
238.000 3.92241
238.500 0.000345206
244.083 1.45102
270.417 0.304433
272.167 3.94021
289.000 5.75027
289.500 0.000404833
289.917 1.60529
290.083 2.34024
293.167 2.22202
295.333 3.57761
299.167 2.71876
308.000 1.54669
311.750 0.834473
340.083 1.90874
346.917 2.60071
347.250 0.828659
363.750 4.54989
364.333 0.000360921
376.417 1.8679
376.917 1.21509
377.833 0.99061
378.333 0.585666
380.917 2.14774
382.000 1.56745
385.333 1.62389
395.333 0.702791
417.000 6.85831
417.333 12.048
418.000 0.000415423
418.250 0.644211
420.917 7.88088
421.083 3.83489
425.417 6.19065
426.000 0.000312952
426.833 0.945466
434.333 2.49436
440.250 4.85058
440.750 0.000331014
441.667 0.816394
442.083 8.19434
447.250 1.05848
461.333 0.672907
462.583 1.49144
466.000 0.539956
466.750 5.24655
467.250 0.000434273
477.167 3.72452
477.667 0.000316657
479.167 2.85761
486.750 1.83378
490.250 1.71045
495.167 1.35877
496.083 2.10129
498.833 1.93033
508.167 10.1077
508.917 1.07944
510.250 3.8515
512.083 0.537992
512.417 2.71188
515.750 1.83312
518.750 1.63662
518.917 1.45891
520.083 2.90681
525.167 3.55235
527.250 2.01838
528.333 1.89407
528.833 3.71918
529.167 5.88879
531.750 4.49433
532.083 1.62414
536.417 3.6553
545.000 2.59311
546.167 29.3063
546.917 0.000371743
547.250 5.5388
547.667 3.06949
554.000 1.30164
555.250 0.632984
556.750 2.14696
557.083 2.68474
564.417 2.34289
566.083 5.46952
566.667 0.000428669
567.000 2.20555
568.000 6.29342
568.167 5.16478
568.917 5.07252
569.500 0.000314539
571.083 1.39983
571.833 1.15457
575.750 8.77781
576.167 2.64982
578.000 3.57583
584.833 0.82719
585.167 3.10787
586.167 2.30153
588.333 3.09703
589.417 1.38852
594.750 7.7314
595.250 2.16152
597.667 0.915618
599.333 3.78144
600.167 9.04179
601.167 0.93256
601.583 5.42399
602.167 3.92038
603.917 2.66774
605.333 3.90315
610.250 5.11916
610.750 2.67064
613.167 2.02691
617.083 13.1049
617.333 18.0703
617.667 6.1902
618.333 8.49904
618.833 7.7365
619.167 1.39208
619.500 4.65819
620.083 0.000308001
620.583 4.83296
621.167 0.000397609
621.500 5.05801
622.000 0.000375019
623.000 3.26982
624.583 5.28275
625.083 0.000411774
630.417 6.42198
630.917 0.000527598
633.583 0.927002
634.333 10.2833
634.917 0.000512065
636.000 6.15469
636.250 3.39132
638.167 2.40986
638.750 2.58528
639.000 1.70467
639.417 6.07339
640.083 4.26233
647.000 2.74093
648.250 4.91046
648.583 6.32096
649.167 0.00045326
650.167 1.18303
650.750 2.02009
651.167 4.40269
651.667 0.000334591
652.000 3.532
652.333 1.23495
654.500 2.01076
656.000 3.10771
656.500 6.53316
657.083 3.66821
657.417 3.00006
657.917 6.23519
658.417 0.000491078
659.250 2.92944
660.833 9.91958
661.417 1.82099
662.250 3.43391
664.250 10.8312
664.917 3.14536
665.250 14.9423
665.667 14.709
666.333 8.41279
666.917 0.000440321
667.333 0.8208
667.667 3.02547
671.250 0.882339
672.583 8.92621
672.917 1.06134
673.333 3.7847
673.833 4.34863
674.167 12.1872
674.500 6.47487
674.750 12.0169
675.250 13.2393
675.917 0.000601407
696.417 1.04595
703.833 2.3299
708.333 2.41997
713.250 0.608831
714.167 3.03564
715.333 0.48982
730.417 4.66824
731.083 3.54686
731.333 4.52973
731.833 3.84473
732.083 2.33715
733.000 5.02259
733.500 0.000428316
744.250 1.30212
749.167 13.6462
749.417 13.6394
750.000 0.000937636
750.250 1.18327
750.500 1.66589
753.333 4.48933
753.917 0.000333965
767.250 3.97181
785.833 1.38016
802.000 2.06201
803.083 5.17214
803.667 0.00029341
814.250 1.86727
819.667 5.394
819.917 7.16044
820.167 9.69613
820.667 1.50094
821.167 1.43201
821.417 3.35515
824.917 3.59546
827.917 2.30199
840.083 6.52561
840.667 0.00036259
841.500 2.52226
850.917 3.83454
858.250 2.60324
858.417 1.90035
859.500 3.12665
872.583 1.89732
874.667 2.03793
885.417 0.54894
896.583 2.04478
903.917 2.25114
907.000 5.64069
907.583 0.00031236
910.417 1.39835
921.083 0.469555
931.083 5.57819
931.667 0.000430186
932.333 0.549946
932.500 2.40181
949.250 3.62709
950.500 4.78219
951.000 0.000427063
967.250 3.43251
968.500 1.68061
970.417 2.18328
974.583 3.5215
986.250 2.48665
987.000 3.17466
987.250 1.5045
987.583 9.69752
988.000 2.10025
988.333 7.325
988.583 5.30994
989.167 0.000415512
1000.833 0.483523
1022.250 2.98357
1060.167 6.01288
1060.667 0.00053767
1062.333 2.18359
1077.000 3.85356
1077.250 1.60308
1078.250 1.88099
1094.417 2.23032
1114.083 4.25495
1114.583 0.000388386
1132.167 2.53972
1133.583 1.25924
1150.083 6.85685
1150.500 21.3208
1151.333 1.26645
1151.583 2.05335
1151.917 2.96734
1157.333 1.77025
1157.500 2.09145
1174.333 1.17059
1175.333 7.66432
1175.917 0.00066122
1191.333 9.20313
1191.917 1.40688
1309.250 2.36474
END IONS

BEGIN IONS
TITLE=File960 Spectrum90 scans: 1218
PEPMASS=504.23859 13412.06934
CHARGE=3+
RTINSECONDS=1754
SCANS=1218
146.750 3.35481
148.000 2.29944
158.083 1.8164
161.917 3.83398
165.667 2.85422
175.083 2.38769
182.083 1.42073
189.250 3.52447
199.167 1.93811
201.167 1.86003
202.250 4.22368
207.083 3.29733
207.333 8.47426
212.250 5.40853
221.083 2.71511
228.917 1.45306
234.250 0.430161
234.750 5.51332
234.917 6.66282
236.000 2.57436
259.917 2.77776
260.083 8.20302
260.417 3.68176
261.333 3.07157
264.833 2.34024
265.917 3.94485
269.167 0.847794
275.083 4.21821
276.083 1.67511
280.583 6.65005
280.917 43.7388
281.583 7.66333
282.000 69.0057
282.917 0.000915284
286.083 1.00364
287.167 3.85738
293.750 1.69527
294.750 0.762571
298.083 1.61309
298.500 1.99394
299.417 1.86178
299.583 2.83087
299.833 4.29726
303.833 2.56008
311.083 2.76861
322.083 3.22883
327.167 0.65464
340.833 4.81806
341.000 2.57802
341.417 1.29088
341.917 6.32091
345.833 1.72613
346.167 1.54437
346.417 1.82679
351.833 3.09262
352.250 12.0718
352.500 2.18341
352.750 2.46568
353.083 5.37736
353.917 3.35717
355.083 5.15649
355.917 1.74168
360.167 1.29116
362.500 3.27235
363.417 1.30711
366.083 3.29512
372.250 2.81728
372.917 1.53913
373.250 2.54057
373.833 1.38505
375.083 2.93896
375.333 4.81825
376.917 2.41248
379.833 4.20506
383.333 0.56128
387.333 3.33749
387.750 4.20515
388.917 0.909094
389.917 3.96658
390.417 10.6695
390.667 2.03063
392.167 5.48242
395.167 4.8383
396.417 5.22898
396.917 1.84932
399.167 1.54019
401.583 1.35445
404.500 2.12182
404.750 5.72071
405.167 2.6457
405.583 2.54443
405.833 7.7231
410.250 2.46594
413.250 3.68321
414.833 2.07949
415.167 3.10867
416.083 3.94674
416.250 6.47443
417.167 7.76103
421.000 2.51784
421.167 2.88738
423.000 0.845975
423.667 0.613509
424.083 5.43435
430.000 3.05333
431.167 1.35486
431.750 5.40941
432.250 19.9714
432.833 1.14128
433.167 2.1953
433.833 3.35429
434.333 1.09555
438.417 10.6845
440.333 1.70343
440.917 2.05659
442.083 2.60241
444.083 0.762013
444.750 3.5325
445.250 2.7766
446.167 1.96414
447.000 2.10825
448.333 2.4714
454.167 3.84228
457.333 6.40045
457.833 0.787256
458.083 1.25405
458.833 2.2131
459.333 8.70565
459.917 4.28406
460.167 10.1511
460.500 1.58551
460.750 3.85178
461.000 9.7719
461.333 0.446616
462.000 6.86158
462.750 10.7444
463.833 3.41706
466.000 2.46354
467.250 1.11272
467.917 2.1315
468.250 2.70023
468.750 1.13305
469.333 2.56314
473.667 3.71086
474.667 1.7468
475.167 2.16154
476.000 5.75172
476.917 4.61267
477.167 2.03229
479.000 1.06899
481.750 4.93471
482.250 10.2512
482.833 1.69902
484.750 2.49002
485.167 6.32954
485.667 3.48612
485.917 9.09954
486.250 11.4933
486.917 4.98748
487.167 2.90819
487.417 3.98287
488.083 2.12919
488.417 2.68934
488.583 2.43536
492.333 8.13668
492.583 19.8068
492.917 5.77175
493.250 1.28589
494.250 5.56152
494.833 14.8789
495.167 11.0521
495.667 12.8997
496.333 4.00275
508.917 4.46488
517.583 4.39467
523.250 9.12193
524.417 4.45824
531.250 10.2759
531.500 12.4066
532.250 4.04313
534.333 2.69178
538.417 2.77698
540.167 3.13676
546.083 2.70737
550.167 1.71326
555.333 0.800942
571.167 3.776
573.917 4.99108
574.500 6.11284
575.083 1.7974
578.083 1.83753
588.417 4.3776
589.500 2.10375
594.333 3.82511
598.083 2.75914
599.167 1.62296
608.667 1.75225
612.333 3.76261
612.750 0.58445
617.667 3.37303
617.833 3.0686
618.250 1.23945
626.167 12.0379
626.667 7.92733
627.250 4.05776
629.833 2.42933
630.333 6.80842
630.750 3.50293
636.167 2.03694
638.750 9.12506
638.917 6.89507
639.250 17.3481
639.833 0.000807062
640.500 5.58221
644.333 3.10948
647.583 2.18475
656.167 1.87903
656.500 7.17532
660.667 4.00666
662.083 5.18346
662.500 4.94758
664.833 4.8798
665.417 0.691332
679.333 12.7634
679.917 0.00114744
687.250 1.99898
693.250 1.98199
703.167 11.9252
703.417 13.2234
703.833 3.52864
704.417 0.594732
705.000 2.1978
733.417 5.87675
746.083 0.73288
748.000 2.75221
763.333 3.80229
779.167 1.44258
807.917 3.68115
808.167 0.387188
819.500 1.66852
832.500 5.97547
845.250 1.99472
860.333 2.18165
878.750 2.45637
949.000 1.97352
963.500 2.47817
972.583 1.39898
975.333 4.94408
981.167 3.46049
981.667 0.715378
END IONS

BEGIN IONS
TITLE=File960 Spectrum91 scans: 1222
PEPMASS=496.28241 13276.84570
CHARGE=2+
RTINSECONDS=1759
SCANS=1222
147.917 2.04078
182.667 2.14111
183.250 1.90747
184.000 4.02353
189.667 1.89323
194.000 2.25306
198.167 0.918845
200.917 2.249
209.083 2.28202
210.000 1.04773
213.167 1.19389
215.167 2.70337
224.167 0.759522
225.667 1.12797
226.167 10.4683
226.833 1.30891
227.167 2.17454
227.333 3.30636
240.083 1.20877
243.583 2.24689
243.917 15.7976
244.167 22.338
245.167 1.51778
245.417 1.53951
250.083 2.24533
262.083 0.670145
268.000 0.705492
272.167 0.782662
278.000 0.415588
283.167 0.840361
296.000 3.10621
303.750 2.26537
309.417 0.492869
316.167 2.78838
320.167 1.11608
331.250 0.618138
333.417 3.37458
333.833 1.06885
334.667 2.80224
339.250 5.56667
345.083 0.613981
345.833 2.90942
349.333 1.9203
351.667 1.39632
353.917 2.92361
354.167 6.77822
355.000 4.86733
355.417 2.48963
357.083 7.94725
359.000 2.11894
359.417 8.0911
360.083 2.47294
360.500 5.28338
364.833 3.01799
367.167 3.41534
368.000 3.31668
368.250 5.68114
374.000 0.885692
375.750 1.39638
377.167 1.72406
378.083 7.99511
379.333 1.18046
381.667 0.995152
385.417 1.41828
390.167 2.73169
391.250 0.583619
396.167 0.994575
397.417 2.3438
398.833 3.61755
402.417 3.83848
406.083 5.41761
406.250 4.80194
407.583 6.65572
407.917 3.8911
409.417 5.22538
410.250 1.48706
411.250 4.41777
413.750 1.4114
415.667 0.602503
417.083 1.28643
421.333 2.54012
422.833 3.16854
424.250 2.18745
424.750 1.84112
429.250 4.77623
431.250 2.81426
432.250 1.26623
432.500 3.7431
433.167 1.66653
433.833 2.17489
436.833 2.75218
439.500 0.581857
442.000 9.61065
448.833 1.90612
449.583 2.4146
449.833 2.91996
450.250 0.97321
450.417 1.39503
451.417 5.15592
452.250 6.99652
452.750 4.52999
453.917 3.69456
455.000 5.06871
455.667 1.1479
458.333 2.01201
460.083 7.97341
461.333 2.67184
465.333 13.6017
465.917 0.000656841
466.167 4.21096
467.250 0.773796
467.833 13.2006
468.583 1.39294
469.167 2.79599
472.583 5.24162
474.250 5.86485
474.750 1.1062
476.083 1.31308
476.250 4.11848
476.833 3.28342
477.250 3.51902
477.667 8.99506
478.167 23.0638
478.500 2.08054
478.833 4.31707
479.000 3.81077
479.833 5.57958
480.333 5.59613
481.250 5.75173
486.583 13.5264
487.083 15.6848
487.583 2.67514
487.917 2.26569
488.667 3.01121
504.667 1.26818
505.833 0.875878
520.417 2.27925
523.333 2.83378
529.750 2.93169
547.000 4.61708
564.583 0.865951
572.333 4.71876
593.917 0.686367
617.333 1.36884
620.250 2.88473
625.667 1.2271
630.250 1.83102
633.333 0.524225
633.583 2.71112
635.083 12.5473
635.583 1.70432
636.083 6.5306
669.750 1.10145
677.000 2.56904
691.167 0.872728
692.083 2.30761
710.083 0.561245
714.250 0.512895
720.250 2.46672
720.583 5.92345
723.250 0.640557
732.167 2.38966
733.500 1.5947
748.333 62.64
749.250 16.7258
749.667 10.5181
751.167 2.98382
786.167 1.66652
857.083 3.82583
863.667 3.27662
864.250 8.14375
1003.333 5.78547
END IONS

BEGIN IONS
TITLE=File960 Spectrum92 scans: 1229
PEPMASS=479.74615 20780.64648
CHARGE=2+
RTINSECONDS=1768
SCANS=1229
138.000 1.84318
141.833 1.74279
142.167 1.70698
152.083 2.18966
173.000 1.72861
186.917 6.2393
187.917 1.83105
200.917 0.976778
201.167 3.78618
208.917 4.60864
209.250 3.31524
214.333 2.80196
214.667 8.49386
214.917 4.87525
215.167 4.31199
216.250 1.67383
224.250 2.39588
229.167 2.46319
233.000 4.37631
236.750 1.87862
237.083 0.84076
237.333 0.568267
238.917 1.42197
259.000 1.16638
261.333 6.42934
264.750 0.621699
265.333 2.84844
267.167 4.91703
270.000 2.60401
277.917 1.9233
282.167 1.8867
289.000 6.01277
291.833 1.73555
298.333 5.71056
301.167 1.62909
302.167 4.38483
303.833 1.79426
308.167 0.662971
316.000 6.5144
317.917 2.2951
318.167 1.16498
321.333 4.39215
323.083 1.54359
325.083 4.35642
326.083 0.844267
327.667 1.00369
328.000 1.53778
330.000 2.72004
330.500 6.96279
332.000 3.26437
332.167 2.8452
332.833 3.28731
333.500 1.11334
336.000 3.20313
344.833 2.78623
345.750 2.77644
346.583 0.994885
348.000 5.63899
349.167 1.93228
350.083 3.37273
350.500 0.658802
352.000 0.706766
357.917 1.67877
361.083 4.19602
363.000 0.564437
365.917 9.21207
366.417 0.000881453
371.000 3.0665
372.667 66.3246
373.250 3.55836
373.417 3.94737
378.583 4.615
378.917 8.21683
380.000 1.41765
380.667 1.06303
381.000 1.09513
387.750 0.746426
389.500 4.76072
391.250 3.14162
391.667 2.0771
397.167 3.32449
397.333 2.34765
398.917 3.25862
400.250 3.96708
403.000 0.589181
403.417 1.10109
403.917 1.37739
406.083 3.96819
406.583 0.814617
407.083 2.32023
409.333 1.86835
415.833 1.26822
416.333 3.57834
417.000 4.26264
417.417 3.7933
417.833 6.37028
418.250 0.728551
418.917 3.07547
421.000 1.17993
425.500 2.54557
428.667 4.11514
429.750 7.7512
430.500 1.76991
430.833 2.6787
432.917 4.5639
434.417 1.49946
434.750 2.87285
434.917 4.3558
435.250 3.93737
435.583 6.03223
436.000 3.01053
437.583 3.17292
440.917 0.902276
442.083 4.29999
442.833 7.93309
443.250 1.54522
444.000 1.46129
445.167 0.719844
446.917 5.59624
447.667 11.0964
448.000 12.1328
448.333 1.11861
448.750 1.27654
449.417 3.34013
451.417 3.79302
451.833 3.47919
453.333 3.78345
456.250 1.18603
456.750 9.62308
457.000 11.4703
457.583 5.52968
457.833 15.953
458.167 0.914501
459.083 4.99063
460.750 3.39738
461.000 12.3399
462.000 14.2499
462.333 13.8176
463.250 1.17249
464.500 2.41092
465.833 4.7849
466.000 8.079
469.667 3.47972
469.917 11.8758
470.167 14.6052
470.583 21.1403
471.083 4.09445
472.667 1.54446
490.167 2.16972
497.083 2.50016
504.833 1.51594
528.917 1.69822
532.333 2.5896
557.083 3.38094
584.167 5.46356
609.083 2.64522
610.167 2.12695
626.333 7.43017
632.667 0.670984
637.583 1.68013
645.500 0.460332
646.250 1.98983
658.000 2.42527
659.000 6.42049
661.250 2.26314
665.250 1.22091
673.500 3.45491
688.667 5.93282
704.250 5.68805
704.417 3.7618
710.250 5.2176
713.417 2.27928
721.250 1.19537
722.250 8.27438
723.500 9.68979
724.083 0.000747819
733.417 5.24903
743.833 2.38557
744.167 49.0569
744.417 56.515
745.500 8.52668
745.833 2.38624
754.333 0.565565
761.500 0.905493
776.333 0.549402
784.250 1.60687
795.583 5.00816
810.333 1.72822
887.250 3.62437
END IONS

BEGIN IONS
TITLE=File960 Spectrum93 scans: 1231
PEPMASS=372.68033 19149.42969
CHARGE=2+
RTINSECONDS=1769
SCANS=1231
114.167 1.70448
116.083 2.4167
122.917 1.76713
129.000 2.21384
132.833 4.27183
133.167 0.687761
140.500 0.591587
140.917 1.21952
150.833 3.85006
153.250 1.67742
155.917 1.7533
157.167 1.84283
158.917 2.40716
162.917 1.44944
165.000 1.38726
166.833 3.26811
167.833 1.80601
173.917 2.37088
174.917 10.2019
176.167 3.59777
176.667 2.61018
176.917 1.48394
177.667 5.91015
181.083 3.13742
184.167 3.30447
185.083 13.3615
189.000 0.559973
189.167 2.90901
193.000 5.96904
195.167 2.33084
197.083 1.07162
201.000 2.708
201.250 1.02859
202.833 0.861458
209.000 3.31006
212.583 0.493411
213.000 16.9278
214.000 2.83991
214.833 1.521
215.167 1.51719
216.750 1.0869
217.167 2.00013
221.417 1.94986
222.000 6.43112
223.000 4.84593
225.083 1.5283
225.750 1.31944
226.000 5.94553
226.833 6.24674
227.250 1.30623
229.750 0.545403
230.750 0.55602
235.833 3.47319
239.833 0.485114
242.667 1.16399
246.000 4.18871
249.833 0.500618
250.167 0.779008
250.917 2.73868
252.083 4.17238
255.250 1.6442
257.833 4.24854
259.083 0.630308
266.083 1.70426
268.083 1.12213
269.000 0.916373
272.917 3.46741
274.083 4.25613
275.000 7.39677
281.000 0.542428
283.000 3.24063
283.750 3.00201
284.083 3.02355
285.000 4.90823
286.000 0.659067
290.167 2.2612
290.917 4.98896
291.583 2.90311
291.917 2.70564
292.833 3.65632
293.250 3.3556
297.250 11.0015
297.750 0.000672051
298.750 1.25738
299.333 0.914632
300.000 1.52854
300.250 5.51165
301.000 0.415609
301.750 2.70427
303.167 1.81098
304.083 5.3999
304.333 3.54261
306.000 2.20077
306.917 1.17236
307.833 3.7182
309.000 4.05127
309.917 0.618801
310.167 1.99534
311.167 2.73936
311.667 0.857164
313.083 3.64009
313.833 5.12005
314.583 1.7861
315.250 8.56887
315.833 5.80447
316.917 1.20933
318.000 1.15084
318.250 2.00235
319.000 6.55688
324.083 1.23011
325.833 2.8798
326.083 5.75194
326.917 3.14792
327.250 1.8746
327.750 16.3265
328.000 18.4834
328.167 9.92344
329.000 5.18264
329.250 4.28437
330.000 2.71516
330.167 5.1251
332.000 6.68767
336.000 5.52815
336.167 5.05442
336.750 3.29542
337.083 5.74311
339.917 3.9131
340.667 1.33431
342.583 3.61758
344.083 11.5787
344.750 3.9223
345.167 2.66572
345.417 3.66675
346.750 4.41494
351.833 1.43997
353.417 5.07943
354.083 29.2632
354.500 6.47849
355.000 28.7478
355.667 9.28017
356.000 5.11491
356.250 2.8825
356.833 4.21264
362.917 4.1279
363.250 9.15593
363.750 19.6364
364.167 14.7181
364.583 16.1456
365.167 0.00100925
375.083 2.58414
395.083 1.73265
399.083 1.00371
402.000 2.30596
410.917 0.932813
417.167 12.8756
417.583 4.69604
418.250 3.53261
423.333 3.08705
439.083 1.49448
439.500 2.08886
440.167 2.26391
441.167 0.575233
441.417 1.22574
442.000 0.486879
443.000 4.15058
479.250 1.62525
498.417 3.13474
518.917 1.26655
525.167 3.0946
531.583 0.552338
532.333 62.0598
533.333 15.4927
533.667 4.9459
542.333 3.51971
551.750 1.58305
567.583 4.35886
574.167 1.3412
589.167 1.72492
606.000 1.05284
609.083 1.20913
629.500 3.28342
630.250 4.97516
633.750 4.74388
646.750 4.61333
647.250 31.379
647.833 7.26779
648.083 5.94492
648.250 12.5675
656.667 4.20986
657.417 5.62748
END IONS

BEGIN IONS
TITLE=File960 Spectrum94 scans: 1232
PEPMASS=755.85510 16956.99219
CHARGE=2+
RTINSECONDS=1770
SCANS=1232
229.167 0.907524
235.000 1.42225
242.250 4.92184
242.500 2.0275
243.167 1.8164
243.833 2.3209
246.917 3.28527
260.000 1.17303
260.250 2.2227
261.250 4.41769
272.000 3.66701
300.167 4.17877
300.667 0.000362307
318.083 1.27852
319.917 0.535834
327.833 0.632788
363.250 1.32011
374.917 1.13679
375.083 0.551445
375.500 0.711003
379.083 3.10652
379.667 0.000248613
380.750 1.78872
397.917 1.06209
401.167 1.86382
402.000 4.87271
402.500 0.000332313
406.167 2.47028
411.167 3.66658
411.667 0.000280831
415.167 2.41003
419.083 1.4225
424.333 1.30821
425.000 3.48564
425.250 4.78802
425.750 0.000389819
432.250 4.80089
436.917 3.86846
437.417 0.000229361
439.167 1.16481
442.167 1.23507
451.167 2.27278
459.917 4.23833
460.250 1.74705
465.000 3.00378
477.583 0.938878
477.917 6.75141
478.333 8.17879
478.917 1.65947
479.167 3.50897
482.833 5.42255
483.417 0.000468929
487.667 1.25356
499.250 0.435023
500.250 1.6468
502.917 3.0083
506.250 0.879721
508.417 1.08259
512.083 1.24522
512.833 1.67311
516.417 3.46988
517.000 0.000228435
518.833 1.81296
526.250 4.52892
526.833 0.0003976
528.750 2.35101
529.250 3.96462
529.833 0.000232284
539.167 0.562873
543.667 0.709012
550.833 1.21467
555.250 0.637777
560.000 1.02666
565.917 4.62531
566.417 1.69469
568.333 3.61068
568.917 0.000298326
570.167 0.716708
577.667 1.86242
579.083 1.10292
580.250 1.08764
581.083 2.94181
588.000 5.67808
588.417 21.7635
589.250 1.86718
589.583 0.581465
590.167 0.35769
590.417 0.509008
590.583 1.30971
592.417 3.26133
593.083 8.01324
593.667 0.000380433
605.250 2.42538
608.333 0.615389
609.167 1.73086
610.333 2.83188
612.167 4.62441
614.250 1.45282
617.000 5.33986
617.583 0.000319411
618.083 1.775
619.250 1.3938
620.000 0.440367
623.500 3.11192
626.417 5.63806
627.000 0.000269627
628.000 1.93414
630.417 5.55961
630.917 0.000306777
631.417 2.51464
634.417 4.33275
635.000 0.000245284
638.917 21.5584
639.500 14.9096
639.750 2.6091
640.500 2.44108
642.667 0.982074
643.250 1.52563
644.083 8.98413
644.583 0.000560433
649.917 5.00827
650.583 2.597
652.000 1.55445
654.333 7.07551
654.833 0.000509323
655.583 6.13058
656.167 0.000338057
658.417 7.14168
659.000 0.000390097
661.083 1.32796
665.667 0.864852
666.000 7.26136
666.583 0.000400348
666.833 2.37616
667.417 1.15016
673.667 3.99373
674.250 1.56149
674.417 7.17023
675.000 0.000550615
676.000 2.68366
676.583 0.000231232
679.250 5.96078
679.917 0.000481193
680.833 1.49903
682.250 1.61987
685.167 1.62336
686.167 2.69944
686.500 0.94116
689.333 12.0927
690.083 0.000393134
691.917 7.74554
692.083 6.24714
692.833 4.74263
693.417 0.000304471
694.083 1.49284
695.333 0.795911
696.083 4.08411
696.667 0.000359605
697.417 6.81014
698.000 0.000408524
701.833 1.43031
703.333 16.0496
703.917 0.000759495
705.667 6.78794
706.167 0.000472223
707.250 1.65071
710.167 4.87884
710.667 0.000341965
711.333 1.3959
712.250 3.31607
712.750 0.000245439
714.000 4.55161
717.250 3.08532
719.250 7.91667
719.500 3.36647
719.917 4.46399
720.333 1.99752
720.833 1.08328
722.250 1.88029
723.333 11.4783
723.833 0.000855395
724.667 2.31972
728.667 1.85472
730.083 3.49171
730.583 0.000294625
732.167 1.50443
733.750 4.50864
734.417 1.98149
735.167 5.42574
735.750 0.000304658
737.417 9.88184
737.833 4.19196
738.167 9.78547
739.000 3.75107
739.500 0.000324704
739.917 2.27179
740.667 9.33634
741.250 2.58221
742.083 5.02022
742.583 0.00043458
744.250 5.64967
744.833 0.000371888
745.917 11.9202
746.250 6.81964
746.667 20.2955
747.000 8.2962
747.500 3.66369
748.000 0.898058
772.333 4.6511
772.917 0.000229233
773.667 3.80213
774.167 0.000288922
790.167 3.41238
791.167 1.28802
793.083 2.39227
801.167 3.84852
803.417 2.37726
804.333 0.890948
808.000 1.06233
808.250 4.0436
808.667 1.52894
810.250 1.06715
810.667 5.40053
811.167 0.000433744
818.333 3.48166
818.833 0.00027118
828.167 2.08766
832.500 2.12087
833.167 3.00794
841.167 3.04215
841.750 0.000257159
842.167 2.53955
857.667 2.13047
879.333 0.551792
889.333 1.32318
905.417 6.15361
905.833 4.96337
906.333 0.000292323
907.417 3.98451
908.000 0.00026641
918.500 2.61843
922.500 3.0571
923.000 8.06742
923.250 9.06664
923.417 7.2041
923.750 1.18498
924.083 5.91089
924.333 4.43049
924.500 4.39007
925.083 0.000252525
925.667 1.79854
930.417 4.89838
931.250 6.18341
931.833 0.00046874
942.833 4.01458
946.167 10.0454
946.500 0.628178
946.667 4.33427
946.917 1.95103
947.417 2.5642
950.917 2.06914
951.833 1.04756
953.917 4.14825
954.417 0.000266364
976.500 4.53137
977.083 0.00028559
980.250 2.81863
980.917 2.81651
1002.500 0.727098
1007.333 2.29981
1017.083 0.944127
1018.083 1.2718
1018.417 5.94223
1019.000 0.000300193
1033.167 5.34161
1034.417 10.1775
1034.667 6.36364
1035.250 0.000403683
1044.250 2.26573
1044.500 3.2955
1044.667 2.64207
1045.583 0.675156
1046.417 1.78798
1052.333 2.48189
1061.083 3.73134
1061.583 0.000339614
1062.167 1.78834
1062.417 2.16816
1069.167 1.50243
1079.250 6.06457
1079.500 3.46086
1080.083 0.000275722
1080.500 1.60058
1081.250 1.0082
1086.667 0.777541
1118.417 3.31333
1118.667 1.3701
1131.083 2.81906
1131.417 5.1438
1132.000 0.000293804
1138.417 0.747011
1148.250 5.05751
1148.417 10.4746
1148.667 2.60449
1148.917 0.723443
1149.333 8.72042
1149.583 3.00308
1150.167 2.55072
1150.500 1.6838
1164.833 1.86492
1169.250 5.3772
1169.833 0.000381436
1187.750 1.13606
1188.083 6.03328
1188.667 0.000322317
1189.083 2.72751
1218.167 2.99101
1227.083 0.553383
1233.083 4.06115
1234.417 4.71197
1234.917 0.000409722
1250.583 2.95363
1250.750 1.71196
1251.333 22.5636
1252.417 8.31527
1252.583 5.42793
1253.083 3.22041
1253.250 1.27484
1253.500 4.44507
1254.083 0.000368913
1264.500 1.66325
1269.500 4.56913
1270.000 0.00034494
1276.333 1.51367
1276.667 2.1522
1278.667 2.25247
1329.667 1.06949
1346.333 0.905547
1347.417 3.23725
1347.917 0.000305056
1364.250 4.65824
1364.500 5.05368
1365.083 0.000322275
1366.333 1.11517
END IONS

BEGIN IONS
TITLE=File960 Spectrum95 scans: 1233
PEPMASS=525.78827 13672.91895
CHARGE=2+
RTINSECONDS=1770
SCANS=1233
156.917 2.12036
157.083 2.74804
159.083 3.0492
174.917 1.77665
175.250 4.5116
181.167 1.16603
183.750 0.714165
188.833 1.3564
192.417 0.490426
194.083 4.78436
195.083 2.34349
207.167 4.30836
210.083 1.32094
211.167 6.87076
213.167 1.32525
214.083 0.507334
215.083 1.1818
224.167 1.61717
225.167 6.45826
225.750 2.87564
226.000 1.43749
227.083 2.22653
228.917 0.502768
229.833 8.09369
230.417 0.000583684
233.000 0.358766
233.333 1.76943
235.000 0.791392
243.917 7.73348
244.833 8.26804
245.333 0.00109724
247.250 2.24931
250.250 8.2693
252.167 1.41299
252.833 3.91358
253.083 6.27526
253.250 4.42517
254.167 6.39517
255.250 1.82394
256.500 8.82977
257.000 0.000587033
257.250 3.52349
257.500 7.93305
257.750 1.62769
259.167 1.75276
260.750 1.44027
261.083 5.54872
264.917 1.44513
266.083 3.01651
269.833 2.29337
270.000 2.80922
272.167 56.2544
272.833 7.78411
273.167 9.88342
274.167 10.627
282.917 2.44893
283.250 3.66782
284.833 1.62405
288.000 1.89133
295.083 2.22728
298.833 6.39026
299.083 0.437917
301.000 1.83906
303.250 1.61363
311.750 3.30012
314.167 3.70313
318.167 2.15937
319.500 1.75789
321.083 0.554333
325.000 3.72746
327.167 3.63428
327.583 1.55983
332.250 0.640236
333.083 0.667289
336.167 1.52974
336.917 1.2909
337.167 0.818637
340.250 1.61765
344.083 1.52491
345.917 1.62422
352.917 2.00855
353.167 3.8562
354.833 4.15567
355.167 5.69319
356.167 1.83963
359.000 5.2421
359.333 1.11819
364.667 1.62272
367.000 1.30332
368.500 0.505513
373.000 2.15498
375.583 1.77611
376.000 3.93304
377.750 3.35382
378.417 1.17354
378.917 0.853453
379.333 2.21936
379.833 9.13562
380.167 6.5563
380.583 8.42021
382.833 4.01458
387.083 0.600617
390.083 0.724261
390.833 4.54648
393.167 0.969416
393.917 0.942517
394.083 2.24933
394.500 4.83064
394.833 4.40332
395.500 0.344066
396.667 2.48742
397.000 2.33972
400.417 1.94678
402.250 2.79518
403.000 0.552845
404.000 2.52101
404.500 2.85193
407.583 4.38951
409.000 2.11147
410.167 0.854864
410.667 1.50266
411.333 4.14072
411.583 2.79601
412.083 0.849748
412.750 2.14867
414.333 0.71837
417.500 5.70164
420.583 0.777527
422.167 2.64834
424.500 1.87436
424.750 1.858
425.833 0.779224
426.833 3.11646
427.250 3.77825
427.417 5.96408
428.000 0.980858
428.250 1.65837
429.000 1.69235
431.833 3.93436
434.333 1.64999
435.000 6.65711
435.333 3.29725
435.917 4.62392
436.917 0.536508
437.750 0.766899
441.167 1.15204
441.750 2.78925
442.833 0.595604
444.833 0.785602
445.917 0.867822
447.333 2.35008
448.417 1.38408
451.583 14.9348
452.167 0.000854922
455.583 3.0821
460.250 7.48825
460.667 2.46379
460.917 3.85239
461.417 4.13927
461.667 5.60226
461.917 1.60023
462.750 3.96912
463.333 7.56659
464.500 1.902
464.750 8.29087
465.583 3.44567
466.417 2.84332
467.083 7.17806
467.667 3.78041
468.000 1.79128
468.417 0.530975
468.833 2.3151
469.167 3.45028
469.417 3.92887
471.250 6.24753
472.750 1.48287
473.250 9.26316
473.750 0.000758076
474.083 3.43375
475.250 1.14078
475.667 1.1193
476.667 1.79828
477.583 7.28343
477.833 4.86123
478.583 4.12951
479.000 6.08941
479.417 7.07156
479.833 1.2858
480.500 4.13758
481.250 4.44548
481.417 3.22997
481.750 2.01506
482.167 0.597091
482.333 3.43726
483.833 4.5408
484.250 4.24499
484.417 2.62002
486.167 7.91386
486.750 0.00076143
487.083 5.82315
487.667 2.40051
488.917 5.58424
489.417 7.46061
489.667 5.73291
490.417 2.47244
494.667 4.12237
494.833 3.11455
495.000 4.38539
496.167 10.4939
496.750 2.84756
497.167 1.43229
497.667 1.45661
497.917 3.15115
501.250 11.4068
502.000 11.4386
502.250 11.5804
502.417 7.46736
503.250 13.8095
503.750 9.5115
504.000 5.41928
504.750 6.20889
506.083 11.3405
506.750 3.05998
507.167 17.2414
507.583 6.0842
507.833 8.94264
508.083 20.6131
508.333 16.982
508.750 9.93996
509.250 2.81962
510.083 0.576088
511.000 15.301
511.250 5.5319
511.500 2.03281
514.750 1.58645
515.333 11.769
515.833 24.9051
516.083 17.9434
516.333 22.7539
516.583 15.6043
516.917 22.5299
517.167 15.852
517.417 10.1429
517.917 5.29981
518.833 0.644144
519.167 24.7187
519.417 27.9283
519.917 10.1149
525.250 3.57928
532.250 13.704
532.833 1.49172
533.250 1.53745
533.417 0.720268
533.917 2.63296
534.167 7.85798
535.083 0.708942
542.167 3.4639
557.250 2.16191
567.083 2.89376
575.833 0.874521
589.000 1.10533
589.250 5.38061
589.500 3.93774
590.250 0.299365
599.250 0.695922
599.500 2.25783
616.167 2.95085
617.917 4.43832
618.333 1.8231
629.333 2.16188
630.250 12.015
630.833 0.000601447
633.750 4.0699
634.083 3.55596
634.333 2.61612
636.417 0.83449
644.583 1.87378
646.500 4.10037
658.167 0.888606
662.167 2.87808
663.250 2.94269
666.667 2.02999
666.833 5.17134
672.250 10.3363
672.750 5.26607
675.750 9.58008
675.917 9.52699
676.333 8.23209
678.250 1.50552
682.333 1.48986
691.333 0.891592
692.917 12.1065
693.417 0.000665323
694.000 2.96582
695.250 2.15512
695.500 2.61885
696.417 2.50364
713.667 3.93792
715.250 1.961
729.000 4.06577
730.917 5.32765
731.250 1.80786
731.500 1.71024
733.333 1.72142
734.417 1.15289
741.667 2.44978
743.917 0.591788
745.083 3.64906
749.083 2.90093
755.083 3.5023
758.833 3.74383
759.000 4.20735
759.583 6.76719
760.000 3.35217
760.333 2.57494
761.417 1.52448
770.500 1.74752
773.167 2.6714
777.250 38.2613
777.583 25.6875
777.833 3.76426
778.083 16.3039
778.333 19.7625
779.000 4.1838
779.500 0.574593
779.750 3.76671
780.500 1.13119
780.750 1.69029
781.333 23.9956
781.583 4.48552
782.083 0.958003
782.417 7.56864
783.000 0.777342
788.167 11.2561
788.500 14.8283
789.167 2.91101
789.417 2.11222
789.917 3.35755
790.333 1.41862
790.667 1.42885
791.000 1.27491
796.250 5.50497
796.583 3.32696
801.250 4.84107
803.250 3.82997
814.083 2.4997
819.417 1.25206
820.000 0.675958
824.583 0.588225
832.417 1.30064
833.333 7.071
839.750 2.50757
840.167 8.06153
848.250 4.08415
848.417 2.74535
849.583 2.92407
856.167 2.93184
858.167 1.72377
867.167 3.67574
874.583 0.91858
876.000 0.560871
876.333 13.4686
876.583 6.3767
877.083 1.51243
877.417 3.57523
878.167 3.40904
896.500 1.59039
920.500 5.12451
926.583 2.30607
932.250 2.74801
936.167 3.93184
938.333 3.5474
955.917 1.4733
END IONS

BEGIN IONS
TITLE=File960 Spectrum96 scans: 1236
PEPMASS=629.33527 19525.79688
CHARGE=2+
RTINSECONDS=1773
SCANS=1236
187.333 0.391789
192.000 2.34864
203.917 0.866882
204.167 2.44349
211.917 7.63543
238.000 2.06386
239.917 2.70073
240.083 2.35519
240.417 1.91157
268.000 1.71584
270.167 3.17342
280.917 2.01027
286.000 0.788443
286.333 1.75497
298.250 1.47043
303.833 11.184
311.083 2.89095
313.167 2.71156
314.250 1.4687
322.917 3.2621
328.000 1.62121
328.250 0.648046
339.250 4.64577
342.167 3.41721
355.083 2.52529
358.750 1.97477
376.167 0.493874
380.750 2.15971
384.000 2.083
397.583 1.71053
401.167 0.804087
405.417 1.88319
411.083 2.23016
412.833 2.22244
413.167 1.86881
414.167 2.56433
414.417 3.20788
417.667 2.29589
418.083 2.93313
420.667 0.758993
424.583 2.11926
427.000 1.32409
427.250 1.73506
428.000 1.86759
431.083 6.00294
431.417 2.70147
431.667 1.22527
432.000 4.25869
436.000 2.85444
448.500 2.86426
448.917 2.89986
449.917 3.63382
453.000 1.48996
455.500 1.6136
466.917 2.06602
467.667 1.08317
468.250 1.53205
470.250 2.84714
475.417 5.35045
477.917 4.01982
478.167 2.94078
478.417 1.40188
482.083 7.9764
483.500 2.13592
484.250 4.63199
484.667 1.50004
485.250 0.786689
486.167 0.4348
490.167 0.82341
498.083 0.875777
499.000 2.7019
500.167 0.954722
501.167 2.17756
501.667 1.74257
502.000 2.15603
507.250 3.58124
509.833 1.8046
511.333 5.50545
513.083 4.22614
514.500 1.40846
514.750 2.00582
514.917 3.29778
515.417 2.32135
519.083 8.17989
519.667 4.37048
521.167 3.67317
521.417 6.38216
521.750 0.894395
524.750 1.41109
526.583 4.61133
529.083 2.39819
529.250 2.29902
530.750 3.59722
536.083 0.984605
538.667 1.57796
542.250 4.77186
544.917 3.66074
546.667 0.704807
547.250 1.63187
547.917 1.51631
548.333 1.30783
550.917 5.58813
551.167 9.13333
551.833 15.281
552.333 1.26863
552.917 1.52514
554.833 2.05765
555.167 1.41849
557.083 1.01259
559.000 4.05486
559.250 1.98888
564.250 5.594
564.583 3.75934
565.083 2.03131
565.500 0.677226
566.250 3.60018
566.917 1.41516
567.667 1.29871
568.167 4.86313
570.333 1.42968
575.000 5.92735
575.500 4.28668
579.750 8.59968
580.417 2.83255
580.750 4.99504
583.083 3.61796
583.750 2.34632
584.000 0.941975
584.417 1.32808
585.083 7.21969
585.333 3.52332
586.833 0.541741
590.333 3.0125
592.250 6.70392
593.750 4.60456
594.000 2.15835
594.917 3.58718
595.500 3.80159
596.917 3.48652
597.333 14.5083
597.917 14.0698
598.250 1.66384
599.500 1.72284
600.000 0.981012
601.417 3.07119
602.000 12.4731
606.417 3.91306
607.917 3.88304
610.417 19.3728
610.833 9.1185
611.250 7.55301
611.500 5.78883
611.833 5.62048
612.250 15.6854
612.667 3.53321
613.000 9.82901
613.250 2.06239
614.167 3.72759
618.167 0.583029
619.750 6.81071
620.083 16.1725
620.333 21.9242
620.583 15.1403
621.000 7.89568
621.583 0.00068124
655.417 3.09385
681.750 4.40522
682.250 3.20386
685.500 3.08348
688.167 1.33021
698.917 2.13497
699.500 4.33156
699.667 2.34974
700.083 1.48376
743.250 4.69165
748.417 6.80807
749.333 1.86984
750.917 0.68056
751.333 0.761332
754.583 2.04298
763.250 1.28942
803.583 3.57427
809.833 3.7357
814.500 3.59197
816.250 2.56097
817.833 2.2535
818.833 6.84659
819.417 2.10336
826.250 3.45762
826.833 4.25545
827.167 3.42115
827.417 4.31931
828.500 1.0413
831.583 0.641661
837.083 0.745514
844.417 0.713268
852.167 0.936671
856.083 4.18425
857.750 6.56538
868.083 1.9681
891.417 4.41993
891.833 1.47042
937.667 5.00757
938.333 3.02742
939.417 3.02974
948.917 2.07482
953.667 6.89479
954.583 64.5143
955.333 26.7271
955.583 18.5337
956.333 0.000890222
959.417 3.4403
990.250 0.460464
1007.500 6.47237
1009.500 8.17271
1036.000 5.93981
1036.500 3.653
1037.417 1.15957
1043.500 6.16762
1048.833 0.686812
1054.250 9.65949
1054.667 5.60724
1055.250 1.44082
1055.500 6.15339
1072.583 3.43181
1082.333 1.80338
1111.000 4.49206
1111.500 4.13499
1169.083 4.32188
1218.000 0.930449
END IONS

BEGIN IONS
TITLE=File960 Spectrum97 scans: 1237
PEPMASS=1039.44885 7272.98145
CHARGE=3+
RTINSECONDS=1774
SCANS=1237
398.500 2.50427
442.250 1.58431
481.917 1.5144
486.583 2.32396
538.250 6.40259
538.750 0.000510586
581.333 1.26963
607.000 12.9465
607.500 0.00120448
607.750 1.40205
609.583 3.14302
614.250 0.53812
628.000 3.82617
661.000 11.2857
666.250 4.87529
666.750 0.00037573
667.167 0.886142
687.500 0.888524
690.083 3.28771
697.417 2.0493
715.250 8.39491
715.417 8.13066
715.833 1.47552
716.500 1.19376
720.000 1.62079
769.250 0.891842
770.167 6.34104
770.667 0.000416177
772.250 3.39306
779.083 2.14425
786.000 5.09021
808.833 30.1235
809.083 14.7209
809.583 2.44633
809.833 9.11616
810.167 5.23929
810.750 0.000381411
823.333 17.7949
823.750 3.38871
824.583 3.90945
840.167 7.6023
840.750 0.000833006
847.333 2.00683
849.167 2.77803
851.750 3.25143
859.333 0.914829
870.750 2.39144
876.917 2.68195
877.083 11.2591
877.417 14.367
877.750 3.6517
877.917 4.6666
878.167 12.5988
879.917 0.907003
886.417 2.03607
892.833 0.689539
910.750 4.04088
911.250 3.13063
925.083 0.822959
931.167 12.8263
931.917 8.10777
957.833 1.92779
966.750 3.28757
981.583 1.56323
985.000 9.48382
985.250 13.7322
985.750 7.57419
986.167 3.71623
986.833 0.000312435
989.417 4.10696
991.167 12.1626
991.750 12.294
992.250 0.0010019
993.000 0.390404
995.417 1.5825
1004.750 2.46812
1008.417 4.71777
1021.000 6.4249
1021.333 3.88949
1021.583 5.40639
1022.167 0.000401184
1022.667 1.62207
1023.083 2.47969
1072.583 4.02075
1072.833 15.1445
1073.417 1.63466
1153.417 7.90017
1154.000 4.03784
1154.250 8.64264
1154.667 6.54776
1155.250 0.000360609
1176.250 4.37314
1176.750 0.000317463
1214.167 6.07298
1214.750 0.000338111
1234.333 9.511
1234.833 11.5338
1235.083 2.36012
1235.333 1.78369
1235.667 1.02493
1314.583 3.86576
1315.333 16.4699
1315.667 11.5095
1316.417 9.09065
1316.583 8.95362
1318.417 3.56173
1338.250 1.94277
1396.333 1.84028
1396.833 6.33492
1397.333 5.30831
1397.833 0.000354148
1398.250 0.980194
1478.000 7.79715
1478.500 4.8337
1500.250 0.578041
1500.500 2.11948
1512.667 1.04639
1581.333 4.59441
1581.833 0.000357609
1597.500 1.86159
1617.667 1.63198
END IONS

BEGIN IONS
TITLE=File960 Spectrum98 scans: 1238
PEPMASS=1093.46558 5727.39990
CHARGE=3+
RTINSECONDS=1774
SCANS=1238
325.167 0.711549
367.167 4.69588
367.667 0.000371057
443.167 1.14557
486.167 2.2222
501.083 3.02934
527.667 0.975689
528.250 1.27213
607.250 5.93118
607.583 2.07378
629.917 4.45199
661.417 1.23949
662.500 1.81797
663.083 5.25323
663.833 1.09566
664.583 2.64024
690.833 0.564092
691.250 4.25902
705.083 4.83403
705.583 0.000414514
714.500 2.3809
715.500 2.12268
799.833 1.54306
808.750 18.6957
809.583 34.037
810.000 11.9332
810.583 0.000652389
823.083 9.88522
823.500 7.49731
824.000 11.7048
824.583 0.000750548
851.000 2.29401
857.583 2.09634
874.250 2.2668
877.250 24.3047
877.750 3.71173
878.500 6.9936
879.083 0.000431692
882.667 3.37565
910.167 2.32742
910.917 5.96203
911.667 4.19474
917.000 2.30721
931.083 10.9455
931.583 16.8484
931.750 22.8623
932.167 9.64734
932.750 0.000582214
936.667 6.96675
937.167 0.000647504
939.750 2.77334
947.167 4.32929
970.750 3.22968
972.167 0.358319
985.167 5.03068
985.667 28.6063
986.250 9.9001
986.500 4.40861
986.750 1.42273
988.083 1.87293
991.417 10.1987
991.667 6.38592
992.000 7.14012
992.583 0.00049795
993.667 1.43173
996.250 0.766168
996.500 3.45485
1022.417 3.77783
1023.000 2.58549
1039.000 16.4538
1039.417 10.8515
1039.667 15.3716
1039.917 19.6752
1040.333 7.78544
1040.583 1.46223
1040.917 2.24783
1050.500 0.932565
1054.667 1.6911
1056.000 1.88459
1062.167 5.66797
1062.667 0.00049549
1072.500 12.7028
1072.833 3.58746
1073.083 0.662712
1073.417 5.54125
1075.417 1.96245
1076.000 5.0928
1077.167 6.76336
1077.667 0.000576312
1081.083 7.07442
1081.583 0.000676017
1133.583 7.80912
1134.083 0.000558979
1139.750 8.16447
1140.250 0.000602891
1153.833 4.15673
1154.500 3.30762
1154.917 2.77525
1233.917 1.1949
1234.333 13.0113
1235.083 16.2302
1235.500 6.11935
1236.333 1.68981
1295.500 7.32701
1296.083 0.000455745
1315.583 5.68352
1316.083 3.39466
1316.583 6.22298
1316.917 3.33975
1349.333 3.0835
1349.583 2.0065
1376.250 4.14057
1389.500 7.64368
1390.000 0.000405805
1396.417 12.5756
1396.750 21.6412
1397.250 2.24273
1397.417 2.42704
1397.917 12.6181
1398.417 0.000850166
1450.500 5.99745
1450.750 6.73401
1451.333 0.000411995
1469.667 1.76181
1470.083 2.67642
1470.250 0.759962
1477.167 2.60219
1477.667 15.0349
1478.083 6.80394
1478.333 1.43359
1478.583 11.5866
1478.833 3.70222
1562.417 1.50966
1598.917 2.30371
1616.500 4.58227
1616.833 4.55704
1618.083 3.37194
1618.250 3.55634
1662.417 3.42828
1662.583 1.98052
1663.083 2.52839
END IONS

BEGIN IONS
TITLE=File960 Spectrum99 scans: 1240
PEPMASS=504.23923 28552.55078
CHARGE=3+
RTINSECONDS=1776
SCANS=1240
145.167 1.20021
146.833 5.74146
147.083 0.592397
174.250 3.30757
186.083 1.93499
187.917 5.25893
205.000 3.91922
207.000 24.0051
207.667 0.00137467
208.167 1.07782
209.167 0.980455
217.167 1.12521
220.750 1.95512
221.083 5.44549
222.083 3.96763
222.250 5.08414
225.917 0.970204
226.917 1.74459
228.833 1.52923
231.167 5.09505
234.583 3.0313
235.000 14.1591
235.500 0.00131683
238.000 0.51046
239.250 1.74488
244.167 4.97328
245.083 1.29337
248.083 2.31261
254.083 2.76436
255.083 5.23956
257.333 1.80468
259.750 0.474815
260.167 10.8242
261.000 1.2456
261.167 2.41088
264.917 0.831736
265.167 0.807254
268.750 1.03155
272.250 1.56194
279.583 0.749465
281.000 33.4382
281.583 1.15624
282.083 28.3521
282.917 0.000682611
287.083 0.752806
288.167 4.09672
293.583 9.68561
295.083 1.22806
297.417 3.60325
298.417 1.28035
298.750 5.0059
299.833 3.4463
301.917 0.67441
304.250 8.09656
304.417 3.19846
306.167 2.18565
309.917 3.93508
311.083 2.05132
313.333 1.90436
314.333 0.835726
317.167 4.13722
317.917 2.01382
322.500 1.36097
327.417 1.09441
329.917 2.03534
330.667 5.5428
333.167 0.747455
336.250 1.52193
340.167 5.46585
341.000 4.18722
341.667 4.67971
341.917 1.18635
343.167 1.06549
343.833 2.26991
348.083 2.41796
350.167 2.94256
351.167 2.04421
352.083 0.46911
352.500 0.75756
353.917 6.1499
354.833 5.97833
358.833 4.52715
363.083 2.31251
364.917 1.51765
371.167 2.15164
374.917 3.98572
375.167 10.9137
377.417 4.64961
379.583 2.41832
383.333 1.32416
387.667 4.5226
388.833 4.78437
390.000 6.88419
390.667 4.99964
395.333 4.05094
395.833 10.7467
396.167 5.02172
396.583 2.0007
398.167 2.97777
398.917 3.238
400.083 5.95735
404.583 35.2232
405.250 14.3699
405.583 1.99899
406.250 3.36327
407.333 4.79416
407.917 1.15746
412.083 3.29563
413.750 1.96591
414.250 5.69805
415.083 2.28542
415.667 3.51856
416.000 7.89234
416.333 4.70188
416.833 5.44505
417.417 2.25815
417.750 1.36707
421.750 1.22637
422.250 7.05777
423.667 6.20633
424.917 1.76207
430.083 2.79479
432.167 63.4016
433.083 11.4003
433.583 1.54983
435.417 3.89983
439.917 3.4769
440.917 3.60975
441.250 1.92115
441.667 1.56636
442.333 1.50103
442.750 4.92741
443.167 2.62354
443.833 2.84556
444.333 1.85781
444.833 0.915014
445.250 0.761159
446.167 3.42667
447.500 5.81346
448.083 1.79392
449.667 3.41896
451.417 4.81911
452.917 2.12623
453.333 12.2758
453.667 15.6553
454.500 11.2745
456.500 0.464564
456.917 2.4617
457.833 1.69473
458.167 6.2631
458.750 5.10107
458.917 4.92908
460.083 7.70871
461.167 5.62979
462.000 48.7708
462.167 61.1764
462.667 20.2009
463.417 4.23801
464.917 1.02675
465.167 3.18198
466.667 8.84429
467.333 5.26436
468.250 6.06171
468.833 6.06558
469.167 2.99037
469.750 2.43114
470.167 2.91114
471.417 2.72962
473.500 6.05914
474.083 1.75658
474.500 4.4645
474.917 2.84733
475.333 5.84726
475.750 1.82557
476.333 3.41088
478.083 2.48721
479.583 2.53528
481.083 11.1318
481.750 12.3338
482.000 10.3486
482.333 14.3504
482.500 11.6014
482.917 5.74389
483.750 2.26305
484.917 6.75364
485.167 13.5792
485.750 4.30005
486.250 16.923
486.583 11.1974
487.250 4.92897
487.500 3.5992
488.333 6.13635
489.167 4.78654
490.750 7.82298
491.167 3.76963
491.833 4.38891
492.000 6.10874
492.250 20.8327
492.500 29.6488
492.833 17.6469
494.333 5.87794
494.583 2.82206
494.833 2.20802
495.250 1.28915
495.500 9.21713
496.000 1.86224
508.167 6.23986
508.500 1.95201
509.000 9.64452
509.250 4.72568
511.583 1.8034
513.500 7.41642
513.667 9.73248
514.333 2.87202
516.917 7.02007
517.250 28.7612
517.583 14.5062
517.833 20.3205
522.417 13.3123
523.000 7.40158
523.250 6.03354
523.417 8.60045
523.833 3.14515
525.333 1.22266
526.083 14.1179
526.333 17.8455
526.583 6.42138
526.833 5.65717
530.750 1.59045
531.083 20.4686
531.333 32.5341
531.750 15.5275
532.000 5.50695
532.333 7.17137
533.167 3.90594
539.833 8.67864
540.083 38.6557
540.667 4.92582
542.333 1.38332
546.333 2.71052
550.750 1.83695
551.000 1.16379
551.333 0.724536
555.500 1.24855
557.250 4.85518
560.000 6.6286
560.750 5.56016
561.583 1.47613
565.083 3.69719
568.750 5.81066
569.333 5.74637
573.167 4.59635
574.000 3.74654
574.167 3.11936
574.417 0.810238
574.583 2.841
575.250 2.03755
576.333 1.55126
588.167 32.8232
589.250 7.56991
589.500 4.21663
593.500 1.0217
595.417 0.88232
597.083 2.05492
598.667 6.06006
602.250 3.04113
608.250 0.913997
608.750 0.547264
608.917 2.99389
609.250 0.572924
610.750 1.39589
617.083 13.4648
617.500 5.06551
617.750 17.8891
620.667 2.05829
621.917 6.84266
625.583 3.04151
626.083 1.18078
626.333 6.28056
626.583 6.56308
626.917 2.30892
629.333 3.11684
629.583 1.9963
629.917 15.9563
630.083 12.4678
630.333 21.7862
630.917 0.00107589
634.083 4.89718
638.083 2.19816
638.917 59.1243
639.417 17.0387
640.333 2.93333
644.500 7.34345
646.417 5.77523
656.167 10.0788
656.833 1.46448
661.083 6.64026
661.417 0.803394
662.250 5.5468
663.333 0.667265
664.167 5.95534
665.333 7.22729
667.667 4.51753
671.000 1.51227
673.833 3.01997
678.750 5.4363
679.167 3.73709
679.333 4.0728
680.250 2.07009
681.750 4.9964
682.000 1.7244
682.250 3.79393
683.167 6.33695
684.083 8.58034
684.917 2.83628
685.417 4.47573
686.250 3.41462
688.917 1.46674
689.167 11.7434
689.417 4.28227
689.917 6.2637
698.917 1.83602
703.333 23.6066
704.000 7.6869
704.250 10.2537
718.333 3.86478
728.250 3.39355
745.250 0.58293
749.333 0.989253
762.417 3.85808
765.500 1.23245
769.167 6.46398
781.000 3.32005
786.833 4.86279
790.000 3.45637
794.250 12.0218
797.333 2.9485
805.333 2.36142
808.167 9.44455
809.417 0.655502
817.833 1.6965
825.750 1.4226
827.917 3.47068
828.417 0.747543
832.417 7.12771
832.917 2.5796
836.167 2.45185
859.667 1.52923
869.583 5.19817
877.833 2.50509
878.500 3.56597
883.083 3.87263
906.250 1.0744
915.917 4.61388
917.167 1.06945
923.250 3.32767
963.083 3.32449
963.500 0.771455
966.500 3.58331
980.083 3.1534
980.250 4.03005
980.500 1.83186
981.500 3.01988
999.250 1.5284
1074.250 0.878215
1094.917 5.49308
1201.583 3.4979
END IONS

BEGIN IONS
TITLE=File960 Spectrum100 scans: 1242
PEPMASS=623.29657 15202.45898
CHARGE=3+
RTINSECONDS=1777
SCANS=1242
189.000 2.71301
207.917 1.40146
211.833 1.56718
214.250 1.35279
223.000 2.45023
225.000 1.94881
225.917 0.510852
226.167 3.37643
227.167 4.36321
227.833 2.42919
233.083 0.567012
234.083 0.505996
242.083 5.36755
242.833 0.491149
271.167 0.62193
285.250 1.83601
287.083 0.772335
317.917 2.66634
318.167 3.17251
326.917 1.11445
335.750 2.57066
341.583 0.442205
355.333 2.67171
356.250 2.84912
362.083 3.60835
363.750 0.904748
373.250 2.13051
373.417 3.99043
378.000 1.43006
384.917 4.32402
389.917 2.42336
399.917 1.55095
408.833 1.73635
425.000 2.80436
427.000 4.5382
437.667 2.74072
447.167 2.22227
454.917 2.29453
457.917 0.650966
465.083 1.60135
474.833 1.9158
476.333 4.18904
477.083 3.12578
478.417 4.45075
479.333 6.42699
479.833 0.000551647
492.917 1.16562
494.250 3.09409
494.917 2.83787
501.417 0.899705
502.250 1.22554
503.167 2.20389
505.083 3.68389
506.667 3.35148
508.083 2.08346
508.667 2.01494
512.167 1.60367
521.000 2.32497
521.333 1.64729
521.750 4.27879
522.083 1.44262
522.750 7.1354
523.083 1.89939
524.917 1.26746
528.250 4.71916
529.250 2.26041
530.417 6.67845
531.583 2.00299
535.000 1.43216
539.500 1.19008
543.667 3.1575
545.583 2.1742
545.833 2.08656
547.917 7.07114
548.417 0.00057469
549.917 4.87307
550.917 1.56562
552.667 6.30184
558.333 1.02465
561.000 2.60946
565.250 2.11578
565.750 5.72558
569.000 2.85294
571.417 11.213
571.917 2.06863
574.917 2.21869
577.417 1.38437
577.917 3.62532
579.000 1.74015
579.583 6.81359
579.917 12.9656
580.500 0.00126563
581.917 2.12558
586.167 10.6721
586.667 0.00095827
588.000 2.97467
588.250 2.73468
589.333 9.03506
589.917 0.000616884
591.583 4.88611
593.083 4.81575
594.083 3.39444
594.333 5.80542
597.083 1.77935
599.500 2.76335
602.083 1.62195
602.417 6.15341
604.083 3.91874
604.833 6.84795
605.167 10.0348
605.583 6.62677
606.250 2.38859
606.833 3.03845
607.500 5.81102
610.667 7.29547
611.167 3.5391
611.583 21.2217
612.083 18.9393
612.583 5.65046
614.000 5.68688
614.250 18.5151
614.667 9.47194
615.250 0.000740073
622.333 1.69563
632.083 2.34326
661.500 2.79242
664.667 5.26948
669.167 0.594649
693.333 6.36196
693.750 4.32987
696.500 1.68257
699.333 2.43738
716.750 2.33375
725.833 7.13568
748.250 5.46359
748.417 6.93208
748.750 13.2715
749.083 7.66654
749.417 4.42244
749.750 1.53277
757.167 10.973
757.417 16.823
757.750 13.835
771.750 2.63069
772.333 0.676582
775.500 2.22008
776.250 2.71971
782.000 7.75983
782.500 0.000645613
782.750 4.20824
793.250 1.48823
796.750 2.75457
805.583 0.456128
812.500 5.81996
813.417 10.1932
813.833 46.8644
814.417 54.9879
814.833 19.1953
815.083 8.78432
815.750 0.45183
819.167 1.73101
822.500 2.02235
859.083 7.02179
866.167 2.78922
869.750 1.55694
874.250 1.16128
875.500 1.87902
876.250 3.49866
878.000 2.77695
878.417 2.76816
879.000 3.10006
879.833 2.17218
888.250 0.734089
922.000 1.05647
928.333 2.18218
949.333 7.81563
978.000 1.36853
985.667 4.89106
992.000 1.58947
1045.417 1.96584
1058.083 1.49132
1086.667 2.84289
1092.333 1.1363
1125.333 1.74362
1178.000 6.19161
1208.167 6.23751
1208.667 0.000698325
1222.500 1.53541
1385.250 2.65118
END IONS

BEGIN IONS
TITLE=File960 Spectrum101 scans: 1245
PEPMASS=496.28250 37494.25781
CHARGE=2+
RTINSECONDS=1780
SCANS=1245
147.000 1.76682
147.250 1.52697
152.917 0.994389
154.167 0.827196
157.917 2.06891
183.167 1.17945
186.000 0.981
197.250 1.72341
200.250 2.11875
209.083 6.25992
209.250 5.69723
216.083 1.26124
219.667 2.71936
224.083 1.26821
225.750 9.82418
226.083 30.3219
227.083 4.22298
227.833 0.665754
228.833 0.662827
231.583 1.88191
243.667 4.4517
244.250 44.3526
245.000 2.16022
245.250 2.19949
246.500 3.99794
249.000 0.697602
249.500 2.90398
261.417 1.4292
263.167 2.45837
265.583 1.40503
268.333 3.71762
270.250 2.90042
277.917 0.491179
279.917 0.898668
292.583 2.40929
294.000 0.761093
310.083 1.22278
312.083 2.05689
314.083 3.67611
318.833 1.51576
320.250 0.636971
320.833 1.45654
321.250 2.58726
322.833 0.669248
324.833 1.16743
327.083 4.46805
329.750 5.04632
339.000 2.34422
339.750 4.94746
344.167 2.55946
345.833 0.928842
351.833 2.45463
354.750 3.45132
356.833 1.23203
357.250 5.19434
358.167 1.06506
358.500 3.29336
359.000 6.28503
359.750 3.08783
360.167 2.93402
360.750 1.79302
361.083 7.57118
361.833 5.36914
362.750 1.868
363.917 0.531502
365.417 7.51622
366.500 9.40677
367.167 2.93606
368.833 0.935887
369.250 0.955443
371.333 1.09048
374.750 2.08481
375.667 3.27606
378.833 0.888782
379.750 0.809557
382.917 1.38263
383.583 0.726794
389.000 0.533887
391.500 1.79817
392.500 2.87855
395.750 2.03506
396.083 3.0551
398.417 2.24114
405.333 1.90083
407.833 5.69399
409.083 4.98532
409.750 7.39985
410.000 4.99163
411.250 2.65162
412.083 1.9904
414.333 1.37522
415.750 2.51806
416.083 2.13304
423.083 10.955
423.333 2.91719
423.583 4.6121
425.083 7.26365
426.250 1.63866
427.083 6.65546
431.917 0.8049
432.333 1.60711
432.667 1.35716
433.000 4.03237
433.750 2.23323
435.250 2.34744
435.417 1.59245
435.833 3.85229
436.250 5.82878
436.500 2.4692
437.083 1.26486
439.167 2.0912
439.583 1.47088
442.917 3.88419
444.500 6.37611
444.917 1.74578
445.083 3.071
446.500 1.23155
446.917 2.1848
447.750 5.20977
449.833 4.43736
451.250 3.58946
452.000 4.19504
452.333 3.9358
452.583 3.12992
453.333 6.0425
453.833 0.483067
456.167 1.43713
457.167 2.26158
457.500 0.680176
459.583 4.05428
460.000 4.1718
461.333 1.76584
462.000 0.524266
463.500 2.32312
464.083 2.80172
464.750 1.59375
465.083 6.96916
466.417 8.30747
467.250 1.90851
467.500 1.65251
470.250 1.33266
471.250 0.811889
471.917 3.9662
472.167 2.94668
472.333 4.11581
473.000 2.81696
473.250 9.4555
473.833 2.794
475.417 3.06698
477.667 4.10933
477.917 9.56836
478.250 8.97439
478.667 3.94142
479.333 4.82194
481.583 3.60994
486.417 7.47104
486.917 8.48169
487.250 19.7097
487.750 7.46847
488.167 0.467893
491.750 0.566176
495.000 2.00355
512.167 1.92565
520.250 0.965926
540.250 1.21449
541.250 0.705147
544.833 2.95621
551.917 0.767565
561.500 4.02719
565.417 2.08977
593.250 1.10168
594.250 4.4059
594.833 1.17209
598.250 0.6593
619.167 0.694214
619.500 1.39924
630.333 6.75353
630.583 2.73465
630.833 4.33536
633.167 2.14792
633.500 4.88744
634.917 4.09105
635.333 25.1565
635.500 15.4588
636.250 4.2701
651.583 0.839602
658.583 3.82344
664.250 1.49234
669.333 3.14992
680.500 1.57685
682.500 5.48717
687.333 2.36101
694.417 5.40589
694.833 3.71244
696.333 1.20632
697.667 6.10083
699.750 3.17713
705.333 3.62921
706.917 1.1051
709.333 2.09461
709.500 1.78024
715.083 1.75723
718.250 4.50216
720.000 3.84813
720.250 16.6158
720.500 7.21559
720.917 2.95494
721.167 6.78936
721.417 6.34723
730.250 2.91262
731.083 0.772432
732.250 3.40659
733.083 1.74691
744.333 2.65181
748.333 110.296
748.583 120.135
749.333 61.2777
752.250 1.54346
760.583 2.19737
765.083 1.49009
769.167 4.14693
807.250 1.41023
845.417 1.28208
863.000 2.28775
863.500 10.6356
864.250 8.41502
864.417 8.3953
864.667 5.35293
895.333 4.74763
910.167 3.51264
END IONS

BEGIN IONS
TITLE=File960 Spectrum102 scans: 1246
PEPMASS=931.41345 10940.05078
CHARGE=3+
RTINSECONDS=1780
SCANS=1246
324.417 0.803214
324.750 1.98565
344.250 1.46217
372.917 0.671699
388.167 0.462462
500.583 0.743093
527.583 0.720172
534.333 2.40717
552.167 2.27179
565.333 2.19649
567.167 1.41598
569.917 4.03086
592.083 1.11125
607.167 0.612195
607.583 1.98786
607.833 2.59695
608.167 3.6471
609.500 2.6647
642.333 3.44369
651.250 2.75869
655.917 2.99811
661.083 10.367
672.083 2.22579
689.583 2.1999
689.750 2.32324
702.167 4.39329
715.333 9.36791
715.583 7.95978
716.083 0.000603151
743.583 0.66181
757.250 2.03076
763.167 7.01505
766.833 8.10302
767.667 4.55115
768.417 1.60944
769.083 12.2209
769.500 15.1617
770.000 7.38881
770.500 0.000653108
775.333 0.776846
785.333 0.661419
792.500 1.16529
800.083 4.96728
800.333 1.22797
808.750 30.3989
809.083 21.2712
809.500 33.8689
810.333 2.5868
810.750 2.38519
811.417 3.95779
823.167 16.4709
823.500 18.0076
824.000 7.87978
824.583 0.000873875
825.333 2.95175
828.167 2.38469
836.750 0.51314
841.333 1.33313
851.417 2.22609
851.750 1.65702
858.833 0.420307
869.250 1.67683
877.083 17.0299
877.500 46.4995
877.917 20.4321
878.417 9.01859
878.750 0.276744
879.833 6.09252
880.417 0.000490974
885.500 6.0663
886.167 0.893289
890.333 1.73056
895.167 1.03262
895.583 0.497582
900.417 4.39491
904.333 1.52579
910.083 1.05568
910.333 7.27679
910.667 8.95548
911.083 2.76367
911.750 1.18671
913.083 0.722498
913.250 1.47094
913.750 4.37813
914.250 5.71935
914.500 11.7854
915.083 0.000727549
991.500 6.33594
991.667 8.24301
992.083 1.88813
997.833 6.03097
998.583 8.1875
999.083 0.000944878
1007.500 3.03127
1013.833 12.8379
1014.333 3.09603
1065.250 3.83113
1072.333 16.2253
1072.750 2.58553
1073.083 6.3283
1073.333 4.68591
1087.417 2.71048
1126.333 1.16899
1134.333 9.21056
1134.917 0.000564817
1153.167 8.82149
1153.417 6.03377
1154.000 8.06978
1161.083 1.07522
1179.500 1.67986
1234.333 21.399
1235.000 11.5462
1235.333 2.91972
1243.500 2.78979
1255.833 3.5753
1273.167 1.98068
1315.417 6.74706
1316.250 0.459549
1353.917 1.16185
1496.417 5.96966
1617.667 5.34611
1787.417 7.89796
1787.917 0.000595374
END IONS

BEGIN IONS
TITLE=File960 Spectrum103 scans: 1248
PEPMASS=479.74625 17534.23242
CHARGE=2+
RTINSECONDS=1782
SCANS=1248
138.917 1.58542
140.750 2.25287
147.000 2.33506
166.167 0.586597
167.250 1.42832
169.000 2.83493
170.000 1.79971
171.750 1.11254
175.167 1.94212
175.333 0.841304
177.750 0.684027
177.917 1.99975
186.583 1.39462
186.917 6.78562
187.167 2.48702
193.333 1.2824
200.583 3.81277
209.000 1.58515
212.167 1.35383
214.000 2.22074
214.667 5.90062
215.000 9.76858
221.167 1.01121
227.000 2.52655
229.000 1.80336
233.750 3.87583
235.083 6.50444
237.167 1.0085
240.000 1.79569
241.917 0.902813
242.250 0.868836
246.250 4.28534
250.750 6.36739
251.250 1.28794
252.250 2.37914
253.167 5.03862
258.000 2.81628
282.667 0.917284
288.083 2.07542
292.083 2.07551
292.917 0.503519
305.167 2.55674
306.000 2.47071
311.667 1.5198
313.833 1.80366
315.333 2.54687
315.750 1.26866
317.167 1.65584
318.917 2.65354
322.083 6.11847
328.917 5.37834
330.083 9.74813
330.333 7.23061
332.167 0.605086
332.333 2.60959
333.250 0.878079
345.500 0.84378
346.583 1.25801
349.250 2.91375
350.750 1.14694
351.833 2.2921
352.917 4.2432
359.417 0.491908
359.917 1.85237
360.333 2.13183
360.917 3.15969
362.667 0.590708
362.917 6.66694
363.167 7.77186
364.333 2.6139
365.250 1.77907
366.083 5.79887
371.083 1.34927
372.667 87.8487
373.250 18.0383
373.833 0.000879943
374.500 6.44145
375.917 1.82649
376.167 4.21767
376.833 1.23389
377.417 3.31808
379.750 6.5016
380.000 0.897811
380.333 3.88527
381.000 3.35385
388.000 8.58478
392.417 0.543358
397.083 2.66299
397.667 1.40963
399.750 2.44809
407.000 2.05685
407.833 1.70778
408.500 2.65109
411.833 1.09124
415.000 1.01747
416.250 0.754059
416.833 1.74616
417.417 1.78826
418.333 3.24427
420.333 3.96493
423.333 1.87455
426.083 0.869283
431.083 7.26605
431.583 3.28013
433.083 2.71438
433.833 2.75537
434.250 5.52699
434.500 4.49267
435.000 3.80871
435.833 0.973167
436.250 13.1278
436.917 0.786168
437.083 0.656292
440.500 2.82781
440.917 3.83075
445.250 2.76397
446.667 3.57521
447.917 3.38746
448.333 2.95765
448.667 12.0214
449.667 9.89171
450.083 4.90689
451.833 0.532804
452.083 1.47326
455.750 5.18406
456.250 1.34408
456.583 1.07028
460.750 16.2744
461.083 17.2167
461.333 14.1502
461.917 13.1454
462.167 5.98515
462.917 9.47142
467.333 10.2796
468.167 12.5648
468.917 7.98979
469.417 1.97536
469.667 6.15491
470.333 22.2552
470.750 38.682
471.250 3.30378
471.750 1.93313
472.000 11.7026
476.583 1.46237
502.750 1.49972
505.250 1.56882
530.167 1.59423
532.083 1.11976
542.167 1.87018
545.417 12.2705
547.000 3.89222
554.333 0.867455
562.667 3.43211
579.500 3.24563
593.583 6.9408
597.917 1.92926
604.167 2.70003
608.917 4.01953
609.167 3.01866
610.500 1.39277
625.167 1.88796
637.000 2.26187
647.333 0.845336
650.417 3.72751
668.250 0.629508
669.250 2.42049
685.667 0.846256
711.417 3.11601
722.250 1.79032
722.500 1.2315
723.417 2.32062
728.417 3.91723
743.833 10.7796
744.333 59.2691
744.583 37.346
745.167 7.92907
745.417 13.6696
745.667 6.0989
746.417 0.982779
759.333 1.20881
784.333 1.41311
812.750 2.44892
820.917 2.11083
821.917 6.49754
829.250 2.33738
854.250 0.498367
855.667 3.91842
858.750 0.897856
END IONS

BEGIN IONS
TITLE=File960 Spectrum104 scans: 1250
PEPMASS=766.84735 8975.16211
CHARGE=2+
RTINSECONDS=1783
SCANS=1250
222.167 3.8908
223.167 1.3882
225.083 0.445575
231.000 0.704476
240.000 1.11459
240.250 2.6179
241.000 2.18842
246.083 0.96024
250.333 1.2477
256.917 0.59691
260.333 6.87815
261.083 1.58136
261.417 2.99913
263.167 3.34696
270.250 1.76358
277.750 2.09153
280.750 0.731639
281.917 0.541536
291.583 1.4971
309.917 2.17176
317.417 1.17665
325.083 4.43131
350.750 1.1621
357.000 3.89931
359.333 1.0846
361.917 0.725066
362.750 3.00475
369.167 1.18111
375.250 1.82987
380.167 2.73415
385.083 3.13731
391.167 3.11335
411.167 1.21889
411.917 6.87748
412.417 0.000816557
415.083 1.56225
419.167 4.36743
419.750 0.000362453
427.083 1.39558
429.083 3.76333
442.083 5.67004
443.167 2.09929
446.667 3.73329
447.083 3.38991
454.417 1.19983
459.833 1.39593
462.000 4.09644
462.417 0.730899
463.917 1.29805
474.083 5.04999
478.333 5.62258
479.000 1.44118
479.250 6.5573
479.500 2.41448
480.917 3.43314
481.583 6.18295
482.167 0.417448
483.083 1.0632
483.417 1.22361
488.000 0.477463
488.250 4.5351
493.250 3.94418
495.083 3.37968
495.333 2.93248
500.167 2.27966
500.667 1.60962
501.167 1.24252
501.333 2.57656
513.000 3.06312
513.500 11.4762
515.500 1.49335
521.167 1.24779
526.417 4.15494
531.250 7.50072
531.833 0.000427085
538.000 4.87974
539.250 0.857832
540.417 2.32955
550.250 2.60929
550.583 2.39718
554.000 2.46382
556.000 1.23674
565.083 0.600578
565.917 3.36725
570.417 2.47647
571.500 1.73416
576.000 1.37683
578.833 1.39854
582.083 2.59505
582.417 1.27063
584.917 2.2542
585.167 4.29189
586.167 2.27258
588.167 3.6813
588.417 3.9219
588.583 5.33578
589.250 4.43042
589.500 6.35995
597.583 2.30924
604.167 4.58199
607.000 2.84669
609.417 1.33628
610.167 7.38724
610.417 9.274
611.000 0.000484309
611.417 1.03786
616.333 2.3412
619.667 4.78151
620.167 0.00042169
620.917 3.55409
621.500 0.426723
622.167 3.79439
626.917 1.47223
633.833 0.81742
634.583 4.1443
635.667 2.00361
636.167 1.07081
637.917 7.77357
638.333 2.11208
638.750 3.56246
641.000 4.6138
641.583 1.83201
642.083 3.64679
642.417 2.5167
644.333 2.41847
644.917 7.32771
645.500 0.000481637
646.250 3.04228
647.167 1.43192
649.667 0.547604
650.333 1.35171
650.917 2.47645
651.167 0.981175
651.667 2.88253
652.750 15.2518
653.250 1.6713
661.417 0.930815
662.000 3.28706
665.167 1.54855
667.917 5.30041
668.417 0.000397291
670.000 3.1877
670.250 5.14546
672.583 2.64682
675.833 3.30563
677.333 2.73734
679.417 1.33245
679.833 1.96044
680.167 2.40078
681.583 2.93582
682.000 3.91192
682.500 0.00035063
684.917 0.876489
685.417 1.38275
686.333 0.625689
688.417 1.42888
689.083 1.40004
693.500 0.62618
693.917 12.2955
694.667 0.000430475
695.167 10.1444
695.667 0.000513938
696.167 3.49086
696.417 3.37508
702.083 2.316
702.333 2.89159
702.833 7.64281
703.167 6.65776
703.667 2.59911
704.000 8.3741
704.500 0.43902
706.000 3.16379
708.333 1.06209
709.333 2.96243
710.000 0.859272
712.833 6.29242
713.333 2.80292
715.083 2.57248
717.833 1.40367
718.500 11.0738
719.000 0.00066369
720.833 2.11546
722.000 2.05974
724.583 4.53631
725.333 1.50666
726.250 1.71429
727.000 7.09409
727.500 0.000450705
730.417 2.02204
731.250 5.2715
731.750 0.000400073
732.417 3.01511
733.000 0.966163
733.750 11.1673
734.333 0.000749001
734.750 5.84866
735.167 2.15547
735.417 3.2429
735.583 4.96667
736.167 0.000385386
738.333 1.71971
738.750 2.28479
740.583 9.44889
740.917 5.83444
741.250 3.4128
742.250 3.6333
743.417 2.40372
744.000 5.42004
744.500 5.43839
744.667 7.15308
745.250 0.000399846
745.583 4.65197
747.333 6.428
748.000 2.00266
748.417 3.42206
748.750 15.795
749.417 23.8082
749.833 13.6182
750.333 18.4177
750.583 6.01861
750.750 9.05381
751.167 2.75353
751.917 1.79211
752.500 3.33565
753.333 3.43567
755.750 3.45681
757.417 19.9177
757.833 24.3005
758.333 35.0213
758.750 16.1469
758.917 21.6433
761.083 2.75583
774.083 6.02386
774.667 0.000614471
790.583 2.34597
796.500 1.14687
813.167 4.29096
814.583 3.29592
819.167 4.17653
821.500 7.28693
822.083 0.000402051
854.667 1.48756
861.333 0.73586
863.000 0.758403
888.333 1.38848
888.500 1.67662
899.417 0.63901
911.333 4.2899
912.750 2.5304
916.333 3.51595
922.417 3.68557
923.417 1.65008
924.000 3.22503
924.333 2.37845
924.500 2.48341
928.250 9.48574
928.833 0.000680452
933.250 1.30249
943.500 9.38024
944.000 0.000608794
944.917 6.43283
945.167 8.31416
945.583 2.03708
945.917 3.04696
946.333 6.44494
946.667 1.19364
947.000 6.32788
947.583 4.85123
948.167 3.40456
962.500 6.83696
963.083 0.000495232
964.167 2.97472
964.333 2.29514
964.583 1.21957
969.500 2.3833
984.333 0.753459
987.417 11.5675
987.917 0.000860528
1002.750 6.38734
1003.250 0.000512393
1005.417 3.53287
1019.333 2.35148
1020.167 0.807452
1021.667 3.19572
1024.333 3.47994
1025.333 4.05555
1033.417 3.70302
1037.833 2.96657
1039.167 5.21654
1041.250 1.42041
1042.333 5.10983
1044.250 3.67497
1053.333 1.17402
1054.583 7.1542
1055.083 0.000512863
1055.417 5.01821
1055.750 3.29044
1055.917 3.274
1056.250 2.02199
1056.417 3.20096
1057.500 2.42319
1057.750 4.9381
1060.333 1.93649
1067.417 1.84065
1072.000 0.729621
1077.417 3.65999
1079.583 9.26356
1080.167 0.000601023
1083.167 0.611356
1085.167 4.57656
1090.917 1.12319
1100.500 3.61519
1103.417 2.72367
1119.333 0.928326
1131.000 2.13582
1138.167 2.86836
1142.333 2.14313
1147.500 1.50802
1148.417 4.79839
1149.667 6.83818
1150.083 2.21289
1150.667 6.14071
1151.250 0.000414723
1152.500 2.51072
1152.917 3.49259
1153.333 3.98026
1153.833 1.91302
1155.333 3.03513
1159.000 2.26971
1159.583 0.622693
1160.500 5.41821
1161.083 0.000368077
1161.417 1.9689
1169.167 5.15046
1169.750 0.000361836
1170.417 6.86578
1171.417 1.15273
1181.083 3.40679
1181.333 6.49176
1181.833 0.00049362
1199.333 3.58002
1204.500 3.30716
1209.000 3.8544
1218.500 1.09176
1239.167 2.12345
1245.083 0.895748
1251.583 2.55639
1255.250 4.34797
1255.500 2.72654
1256.333 1.67735
1256.750 1.9016
1257.167 3.31888
1257.333 2.45902
1258.000 0.980228
1272.583 3.04631
1273.000 4.17065
1273.417 16.9831
1274.167 6.59546
1274.333 14.9593
1274.583 10.4649
1274.750 9.08783
1274.917 7.91746
1275.083 6.99144
1275.417 5.40294
1276.000 0.000417689
1276.333 1.48984
1287.333 2.29838
1288.500 0.979892
1291.083 0.487361
1301.500 5.91142
1302.083 0.00035863
1340.417 1.27702
1357.833 3.26613
1368.417 4.07222
1370.250 7.09523
1370.833 0.000534322
1386.417 7.04007
1386.917 0.000676635
1387.667 9.7351
1388.500 0.622185
1406.667 3.89453
1477.583 6.74743
1478.083 0.000352561
1479.333 6.99158
1479.833 0.000401948
END IONS

BEGIN IONS
TITLE=File960 Spectrum105 scans: 1252
PEPMASS=372.68057 19257.28906
CHARGE=2+
RTINSECONDS=1784
SCANS=1252
119.917 3.93877
130.167 1.66404
131.917 0.730652
132.167 2.25533
136.083 1.58684
136.833 0.700195
140.833 2.14801
146.667 0.215532
146.917 4.86763
147.167 1.6454
156.083 0.73342
157.167 3.80885
159.333 2.41122
162.000 2.08521
168.083 4.69524
171.167 2.92845
173.167 1.14667
173.750 1.56405
174.583 1.28462
175.167 5.64372
176.000 4.99033
179.833 0.867021
183.917 1.4422
184.667 2.2668
185.083 4.36162
187.083 5.26652
197.833 3.05795
212.500 2.39362
212.750 8.81139
213.167 10.4296
213.750 0.000638189
214.167 1.53596
215.333 1.24462
217.167 1.25712
225.000 4.5188
225.917 5.09703
226.167 5.11755
226.833 1.88692
227.167 1.6781
228.000 0.826469
228.500 1.68984
228.750 7.26446
229.000 7.77585
229.167 7.40303
229.750 0.000545542
231.083 1.21092
237.083 5.64238
240.167 0.662113
240.833 0.811048
241.250 1.62432
241.583 1.7661
243.167 5.34961
243.917 3.1371
244.250 3.02569
245.000 1.00763
246.000 0.502462
252.167 0.845852
252.667 2.0146
253.083 2.27021
255.417 6.09394
255.917 0.000602869
256.833 3.02686
257.167 0.51075
257.667 1.05305
258.167 2.30986
261.083 3.05389
262.083 3.17804
266.333 1.30551
267.167 1.48578
268.000 2.10926
268.333 1.59219
268.750 0.643315
271.833 0.624541
272.083 5.04241
273.000 3.49333
274.167 2.98887
275.417 1.1042
279.583 0.425403
280.167 3.08957
281.250 0.968253
282.833 2.99925
283.917 2.35184
284.250 1.87347
285.083 1.88996
285.833 0.556937
286.167 2.59241
286.833 2.01846
287.083 2.89201
289.917 2.89068
290.583 1.76655
291.000 4.71177
292.000 3.06757
293.000 3.24778
295.250 0.509222
298.333 0.795295
298.833 4.11603
299.250 0.720691
299.917 1.33474
300.750 0.474764
302.083 1.33357
303.917 1.10468
304.250 2.4426
305.667 2.09408
308.250 3.41991
308.917 4.83025
309.167 5.49474
309.500 4.8623
309.750 0.659956
310.000 5.53642
311.083 3.03792
312.250 2.73411
312.583 0.43436
313.000 2.55984
313.333 11.5718
313.917 0.000638018
314.167 2.58974
318.417 0.764512
323.333 1.60837
324.500 1.93124
325.917 4.24436
326.917 3.15514
327.167 8.03859
327.917 6.19904
328.167 15.7818
329.083 6.71665
329.417 7.6187
331.750 8.01202
332.333 0.00055339
333.083 7.72025
333.667 0.000913754
334.333 2.44253
336.667 0.695015
336.917 0.632474
337.167 7.88497
337.917 2.12191
338.750 2.37866
341.250 3.59769
341.667 0.559885
343.083 4.52882
343.500 0.74918
343.917 1.50965
344.250 0.676558
345.333 1.95364
348.667 4.32873
349.083 3.07285
349.417 0.591389
349.667 9.06315
350.167 0.000718218
350.500 4.92575
353.917 13.4803
354.167 34.0571
354.583 3.94659
354.917 28.3435
355.083 21.1854
356.000 39.7748
356.583 14.1798
357.000 33.1345
357.583 6.96035
358.250 0.776941
358.833 2.28735
362.917 0.872926
363.250 7.4923
363.583 19.5867
364.250 2.94322
364.750 5.40926
365.917 1.25602
374.000 3.9618
378.083 0.565365
395.167 2.62804
417.333 12.1741
417.917 0.000835957
418.333 2.93878
419.333 2.5556
440.833 2.66458
442.250 3.16325
455.583 0.918308
509.167 0.889389
520.250 1.16718
531.667 7.05874
532.250 45.1938
532.750 2.6621
533.083 2.2671
533.250 3.03246
533.500 2.64792
534.417 3.37174
542.250 4.29676
551.917 5.5117
559.167 1.59203
569.667 2.93262
570.250 7.20581
574.333 0.625683
613.333 2.14678
614.833 3.11037
647.333 20.8399
647.750 3.11493
647.917 2.60478
648.250 4.83431
648.583 3.05575
649.500 3.74685
657.417 2.59673
658.250 0.951206
720.417 2.56739
END IONS

BEGIN IONS
TITLE=File960 Spectrum106 scans: 1257
PEPMASS=755.85480 108370.89844
CHARGE=2+
RTINSECONDS=1790
SCANS=1257
226.250 4.34807
229.333 2.34862
234.833 3.41878
236.000 1.85933
242.250 9.94826
243.333 2.31153
244.083 2.62879
246.750 1.99594
250.000 1.41248
251.083 2.19358
253.083 0.932398
260.083 23.9473
260.250 24.3966
260.917 2.04378
261.167 3.42688
261.333 1.2041
262.000 1.12006
286.000 1.58638
297.250 4.93817
301.333 1.33646
310.833 4.30501
312.167 4.17185
314.167 2.30056
318.000 2.07697
322.917 0.533213
329.250 2.08247
340.417 5.47045
345.167 7.8138
357.250 2.27577
360.500 4.53387
363.000 10.2716
375.000 2.4954
379.250 2.49708
379.750 1.28054
383.000 1.08916
384.083 1.80714
384.583 3.96294
385.250 1.52963
391.167 2.01193
391.333 4.17226
396.750 1.98141
397.417 0.862428
410.167 1.24434
410.500 1.21838
414.083 5.84762
419.750 2.48021
427.000 1.31052
432.000 11.4693
433.500 1.48041
436.833 1.25648
438.750 2.67772
443.333 1.41603
446.333 1.95322
450.250 4.60087
456.333 3.46311
460.167 11.8466
460.500 3.87243
461.000 0.859344
465.750 4.4045
469.167 2.07142
474.250 0.668589
478.250 20.2682
479.250 2.0438
479.500 5.68047
493.250 3.0833
494.167 7.91967
496.250 1.24206
499.333 3.48029
499.917 2.2936
511.000 1.27187
513.583 4.72701
513.833 2.76696
514.750 4.43377
518.917 1.38813
519.417 0.941678
525.333 5.154
526.750 4.22735
527.917 3.11332
528.917 0.976431
529.250 1.68845
530.167 0.599092
531.333 2.47112
532.250 4.37679
539.500 7.45957
540.167 1.83391
541.500 4.07861
545.000 0.660309
547.250 1.10989
548.000 3.3784
553.667 1.42366
554.167 3.88911
555.083 1.40135
555.583 1.04072
555.917 2.28842
556.250 1.01901
560.417 1.43172
564.833 1.5225
565.083 2.60387
565.250 4.37922
565.583 0.597832
566.917 0.554065
569.583 0.834505
571.417 5.29001
573.417 4.62233
574.167 4.21271
575.417 3.86424
577.750 0.577248
578.667 3.26183
580.333 1.59138
582.833 2.3933
584.500 6.60813
584.750 3.79449
587.667 8.63219
588.333 53.1282
589.000 3.42972
589.333 7.64787
589.583 9.78489
590.167 3.40536
590.417 2.68818
591.083 0.925769
591.667 0.982074
591.917 3.76461
594.500 0.949589
599.333 4.24259
600.917 2.70357
602.250 2.18549
606.000 6.76145
612.083 3.09607
620.000 2.21737
622.250 3.63769
622.583 2.64815
624.500 3.97259
626.250 0.492742
627.333 0.444446
628.250 6.6845
629.667 3.33493
630.333 8.49969
630.833 4.41489
633.833 5.24635
634.417 3.13621
635.000 3.00262
635.500 7.34179
636.250 1.97444
638.750 69.9202
639.333 49.2367
639.750 12.8166
640.167 4.0448
644.333 2.0181
645.000 0.768199
648.000 2.36319
651.333 1.62292
654.917 2.70405
656.750 4.59932
658.167 1.18272
659.167 1.68899
659.500 0.97835
659.833 0.607687
661.083 1.79958
662.417 1.7265
663.083 1.77355
663.500 4.20963
664.833 0.883341
665.167 3.30361
666.083 3.05031
667.583 6.99227
669.083 2.35134
669.917 3.74737
671.000 1.05404
671.167 1.23203
672.583 0.571323
673.917 10.0098
674.250 5.12785
675.083 1.43344
676.833 3.08484
679.000 5.04701
679.333 7.74407
680.250 4.73185
681.333 4.25752
682.667 5.93895
683.167 1.85039
683.583 1.43277
684.000 3.95159
684.250 2.80127
684.833 3.27303
685.167 2.62962
686.000 7.37266
688.333 2.00015
689.000 5.47687
689.333 8.24444
689.833 3.23209
690.333 4.33207
693.000 2.80221
693.500 2.48447
693.833 1.25916
694.167 1.15346
695.417 4.61275
696.917 0.997909
697.333 11.6519
697.750 2.70143
698.500 1.38354
699.333 4.27533
701.083 1.47708
701.833 3.61123
702.500 3.45487
702.917 6.97843
703.333 32.8789
704.250 13.7821
705.167 1.58282
706.250 3.74156
706.667 0.61111
707.500 5.18766
708.250 2.80538
708.917 0.925511
709.250 4.0262
710.417 3.41894
710.917 5.76478
711.333 3.06624
711.917 3.65223
712.333 1.32631
712.583 3.44417
713.500 5.52681
715.083 12.5774
715.917 2.21395
717.083 2.83085
718.250 4.8903
718.917 1.21082
719.083 2.14907
720.083 5.43485
721.083 1.38447
725.000 0.977325
725.250 2.53281
726.833 1.71338
733.333 1.61312
733.750 6.29525
736.833 4.17128
737.333 7.07876
737.500 5.27917
737.833 7.95899
738.250 22.882
739.083 1.11451
739.500 0.984656
739.833 4.89876
740.750 2.8833
741.250 3.52364
741.667 6.80282
743.833 2.71799
744.583 3.90968
746.083 2.30309
746.500 9.5977
746.917 41.8896
747.500 11.9026
747.667 12.6881
748.000 6.23676
748.250 5.77844
748.417 3.86956
757.000 2.59041
772.500 5.39305
772.750 1.05146
773.417 2.90852
774.167 7.76602
775.583 1.59051
780.500 5.19937
785.333 1.64036
790.167 2.39997
791.250 4.20388
802.417 1.881
806.583 1.91308
807.750 3.31445
808.083 7.92222
808.333 11.6899
808.833 2.55041
809.417 6.93394
810.000 0.000832871
810.500 1.49286
811.167 1.37865
812.833 3.17231
815.583 1.73091
825.083 1.00436
826.000 2.7869
826.250 6.20384
826.417 4.65093
827.417 1.24776
829.167 3.86625
832.250 9.56238
833.083 4.96686
833.500 3.08149
834.167 1.76034
836.250 3.91284
837.083 2.10882
838.417 3.19319
842.500 1.15744
844.000 1.90704
845.000 3.04196
845.583 3.04216
857.000 1.42055
865.750 4.83041
870.167 8.08175
874.000 0.963745
886.667 3.89612
888.167 3.24528
888.833 0.645069
889.083 3.49259
889.333 3.34314
889.500 2.82456
889.917 4.96455
893.083 6.21484
894.667 1.7094
904.917 1.56431
905.167 0.786244
905.500 2.41895
905.833 1.28892
906.250 8.52512
907.250 5.66132
907.500 1.06589
909.250 0.593269
922.583 1.77218
923.250 37.4188
923.667 8.02318
924.333 19.6137
924.583 14.3075
924.917 1.55837
929.500 0.933151
930.333 5.91306
931.500 1.10813
945.917 5.65509
946.333 9.51955
946.667 4.3251
947.000 3.94784
947.167 4.6694
947.417 6.77015
947.667 4.64161
955.083 2.56788
957.417 0.987711
964.083 2.76872
980.000 2.20648
984.250 0.880578
1008.333 2.47198
1008.917 1.25578
1014.917 1.86193
1015.417 3.74174
1016.583 2.66439
1017.083 6.79967
1017.417 17.1581
1017.667 5.69022
1018.250 6.47576
1018.667 3.58388
1019.250 5.40866
1026.583 1.4719
1027.250 0.76511
1032.250 6.04562
1032.833 9.81666
1033.333 31.6357
1033.667 18.2279
1034.250 9.53828
1035.083 4.4668
1035.417 2.42107
1035.667 4.32631
1042.833 0.889202
1043.667 6.08458
1043.833 5.38347
1044.917 11.1165
1045.333 3.32715
1045.500 2.78473
1046.500 1.09843
1047.333 1.7986
1061.000 1.22904
1061.333 2.75871
1062.167 2.64394
1062.500 5.01113
1063.167 3.99453
1064.250 3.869
1065.250 2.4936
1067.333 1.30704
1068.750 0.595004
1078.333 3.99922
1079.250 10.8042
1079.583 10.244
1080.333 2.79752
1080.583 1.85204
1081.167 3.79006
1081.417 1.99676
1091.583 0.970373
1102.333 0.477334
1111.167 1.81342
1114.000 1.1168
1116.333 2.84902
1118.083 0.578395
1119.000 3.71987
1119.333 2.46417
1119.833 2.86705
1130.583 2.1486
1130.833 1.85187
1131.583 16.6502
1132.250 4.10298
1133.667 3.73616
1136.083 1.21185
1137.167 0.808757
1145.167 1.18583
1146.917 1.5652
1148.417 54.8985
1149.417 28.0045
1150.083 0.859073
1150.333 9.27811
1154.000 4.10633
1154.250 0.654373
1154.583 4.94607
1155.500 0.764107
1157.917 4.911
1164.417 7.5252
1170.500 4.86871
1192.333 2.22625
1193.333 2.64445
1216.250 1.15028
1232.833 1.4258
1233.083 3.49357
1233.250 4.71553
1233.500 2.05624
1233.750 3.29944
1234.167 8.92811
1235.333 4.69166
1241.500 1.96206
1250.583 2.76195
1250.833 11.4066
1251.083 45.8135
1251.333 59.3018
1251.583 54.4104
1252.250 58.3816
1252.667 11.6075
1253.333 9.45029
1254.333 15.2277
1254.917 0.000836862
1258.417 4.26858
1258.583 4.77961
1259.250 4.85256
1262.083 1.02234
1263.333 2.28876
1264.333 2.88893
1267.417 3.03127
1276.333 4.80995
1276.583 3.21397
1276.917 2.29909
1277.583 3.17429
1311.333 1.67219
1328.333 4.75183
1329.167 2.55765
1336.250 2.62991
1337.167 1.47223
1346.667 4.24799
1346.917 4.48888
1347.417 4.93673
1348.500 2.30553
1363.917 13.3226
1364.167 12.5535
1364.500 4.55159
1364.750 9.45737
1365.167 6.20343
1365.583 5.4016
1382.167 2.15518
1382.333 1.6343
1384.500 2.0287
END IONS

BEGIN IONS
TITLE=File960 Spectrum107 scans: 1259
PEPMASS=629.33521 195504.50000
CHARGE=2+
RTINSECONDS=1792
SCANS=1259
183.167 1.49569
186.750 5.07613
188.167 1.3671
194.167 1.44889
195.917 0.749808
196.333 1.63588
196.750 1.04905
197.000 0.945888
199.833 4.49217
201.333 3.34162
203.417 0.960909
204.083 31.9616
204.750 3.19953
205.000 4.0764
205.167 2.18231
210.083 2.36871
211.250 1.53162
212.000 0.986924
212.250 0.587583
215.000 3.53428
216.750 2.99015
221.083 1.21828
227.500 3.33092
228.083 3.44233
229.083 0.416411
238.167 2.94992
239.833 2.19201
240.167 4.39028
241.000 2.1321
243.833 1.50544
245.250 1.42474
253.083 1.14944
257.417 3.42765
264.917 4.36223
268.000 0.794978
268.250 2.34172
268.750 0.519947
269.833 1.3588
270.000 1.3187
270.833 4.80248
275.667 0.652194
275.917 0.679575
279.333 5.71353
282.083 3.68741
283.250 1.52774
284.750 2.49012
285.250 1.82131
285.917 2.82857
293.000 5.41588
299.333 3.91457
302.583 0.542908
303.417 19.2573
303.917 29.2786
304.167 37.2545
305.083 2.9046
312.333 3.7959
313.167 2.05717
315.083 4.053
321.833 3.80067
324.833 3.43247
325.167 1.09824
327.833 3.3162
328.000 5.0459
329.833 1.14444
337.000 0.620879
338.250 4.05174
338.583 1.97072
340.917 0.972062
341.417 4.29819
341.833 3.63454
351.167 3.69569
351.583 1.78678
358.750 5.21412
359.333 3.33667
360.083 0.839876
362.250 4.36446
362.583 0.970859
362.833 1.7772
363.333 2.84753
367.083 2.97403
375.083 2.88772
378.167 0.823006
380.083 4.37171
382.333 4.4164
383.333 3.60354
384.583 3.58697
384.917 2.1132
392.000 1.62944
392.500 2.39035
394.500 5.8011
394.750 6.95704
395.250 1.99861
396.250 2.90221
399.333 1.59131
400.333 1.57645
400.917 7.43339
403.917 3.13785
407.417 1.39912
409.083 1.9691
410.000 2.23049
410.250 1.92554
412.333 4.0985
412.667 2.07358
412.917 1.45499
413.333 7.4182
414.083 21.3598
414.417 17.1657
415.250 2.20063
416.083 1.40268
416.917 0.724454
417.417 5.31358
418.250 1.90306
422.333 2.50004
423.250 4.27773
423.583 8.25311
424.000 2.23039
426.750 4.56655
427.333 8.18329
430.917 10.0255
431.250 28.5502
432.333 1.17808
433.083 0.957314
433.750 0.64185
435.167 1.34193
436.000 2.62101
440.250 0.571481
440.833 5.17947
441.083 0.978756
441.250 1.62523
444.167 1.4518
451.333 6.54462
451.917 0.809239
454.917 0.536999
458.500 9.72967
461.250 0.486344
462.917 4.57654
464.083 0.602252
465.500 1.76828
465.917 2.47924
466.083 6.80313
467.250 1.45885
467.500 3.77313
470.083 2.85693
472.250 1.53025
472.750 1.5969
477.833 45.749
478.083 26.1778
479.167 0.850052
479.667 0.690752
480.250 6.21804
481.333 1.48873
484.083 2.6404
488.500 6.28145
495.417 4.77244
497.000 1.48719
497.417 5.86056
497.750 4.89258
498.083 2.09747
498.333 8.95715
498.833 0.847684
500.333 2.40326
501.250 2.68705
503.417 2.30251
506.083 2.14084
509.250 1.35797
510.083 2.72023
510.500 5.47978
512.250 5.67826
512.833 1.56226
515.083 11.2146
515.417 4.71217
517.250 3.21107
517.667 1.33594
519.250 14.4208
519.417 11.6584
519.750 2.96636
520.000 1.34747
520.833 1.25686
521.750 1.33748
523.833 2.87208
524.250 6.34567
524.917 1.04559
529.000 3.94294
529.167 4.98055
529.500 2.12774
529.833 0.788157
530.667 0.501433
530.917 2.00722
531.167 2.95143
533.583 3.78317
536.000 2.05647
536.167 2.93295
536.833 3.26955
541.250 7.1772
541.500 6.78507
542.333 33.2714
542.750 22.2281
543.083 12.4306
543.667 3.00727
544.000 2.58051
544.417 3.09344
545.000 2.63547
546.333 1.18982
546.500 1.07199
547.167 13.4441
547.417 18.3922
548.333 1.94313
548.583 3.13695
550.333 1.46478
550.750 5.84494
551.333 139.619
551.750 68.1684
552.667 2.11786
555.167 0.980889
556.083 1.04168
556.667 1.68168
558.583 2.35115
559.000 8.84736
559.250 14.1308
559.583 14.0841
560.417 8.75099
562.333 7.07735
563.583 0.508377
563.917 6.43389
564.333 32.2578
564.750 6.42174
565.250 16.8711
565.583 5.38132
566.833 0.917024
567.083 2.55159
568.083 1.80422
568.333 7.35435
570.083 3.43023
571.083 6.98628
571.333 4.97999
572.333 0.927219
576.167 1.271
578.333 1.22707
579.667 52.9399
580.167 6.84164
580.333 6.3646
580.583 3.89138
582.083 2.09119
582.917 4.63691
583.333 19.2114
584.917 1.94467
585.167 6.12804
585.417 11.5907
586.083 0.994649
586.333 3.46281
588.167 0.512629
588.583 3.15579
588.750 1.51741
589.167 4.29742
592.833 2.19664
593.083 11.2217
594.250 1.2897
594.500 1.22978
595.167 2.38101
595.583 5.46731
596.000 0.677285
596.167 1.29225
596.583 4.96671
596.917 18.2058
597.250 144.573
597.667 81.9747
598.250 7.67155
598.750 5.67278
598.917 13.0058
599.333 4.25711
599.833 2.78448
600.167 7.99375
601.500 5.02033
602.167 5.49887
602.667 2.02836
603.333 1.30058
605.500 6.76178
606.167 6.05704
607.417 4.15642
607.833 3.38621
608.083 5.6329
609.667 1.69684
610.083 6.81821
610.583 14.7717
611.000 24.4817
611.250 35.3559
611.917 13.1105
612.167 10.1329
612.667 3.49802
613.250 1.39897
613.583 3.68573
614.667 3.51211
615.083 5.34507
617.667 4.60828
617.917 2.58402
619.417 3.23727
619.750 6.69052
620.333 38.4939
620.833 29.2826
621.167 8.98591
622.833 1.61104
635.000 1.12905
635.583 5.7955
636.500 3.34824
651.917 2.27267
652.167 0.708052
652.750 10.389
653.583 1.54306
671.167 0.696798
680.417 1.13414
681.250 1.19147
681.667 2.64623
682.250 4.31701
682.417 4.68067
683.417 5.65243
695.750 2.64746
699.250 18.8884
699.583 6.39878
700.083 5.41081
706.500 0.644235
707.167 0.621368
711.333 0.653744
713.167 18.1597
728.000 4.80028
729.750 2.89958
730.750 5.41785
734.667 1.20282
738.750 5.37452
740.750 2.26206
743.417 18.1222
744.333 2.95447
744.667 3.48228
745.333 3.80584
747.083 3.32688
751.167 2.38524
751.750 5.64687
752.250 1.17739
752.500 1.93227
757.417 1.8012
763.250 0.911585
764.417 3.76701
776.333 2.46599
791.833 0.733772
792.417 2.75653
798.333 1.50788
800.250 4.20278
808.750 2.32028
809.917 16.286
810.250 7.11546
810.417 10.7934
810.833 1.19736
816.583 2.34555
826.667 6.03579
827.250 40.6902
828.083 13.2252
828.500 11.5642
830.667 0.945913
841.333 3.25392
845.583 3.79259
850.333 1.07224
852.333 0.933134
854.917 5.11643
857.000 5.36173
857.417 10.9693
858.083 10.4486
858.833 5.92762
872.083 0.664674
879.417 1.55199
881.417 5.56564
891.000 3.84779
891.333 2.55166
891.667 0.503334
893.417 2.78947
898.167 4.87138
898.667 4.57306
899.250 1.66477
907.333 4.26504
920.583 1.06566
921.667 0.581353
925.500 0.344503
934.250 3.06361
936.250 12.664
937.167 11.1082
937.333 9.53759
937.667 6.72562
938.167 18.8247
938.667 3.55119
954.333 349.898
954.583 370.775
955.417 209.362
956.250 11.5396
956.500 14.1265
957.333 0.775762
966.000 3.28892
967.083 1.67722
969.250 2.35563
973.083 1.16121
973.500 0.462898
973.750 3.01446
989.917 1.86068
990.167 6.37568
990.500 11.9334
991.167 1.86488
999.333 4.29253
1012.583 1.28626
1014.917 2.69066
1019.333 5.0569
1019.833 1.63587
1031.833 2.25245
1036.250 0.931517
1036.500 3.1929
1037.167 18.1136
1037.417 20.6906
1038.083 9.71942
1038.583 3.25801
1053.500 2.35359
1054.250 80.9999
1054.417 68.9439
1055.333 30.8205
1055.667 6.22793
1077.250 2.08478
1082.500 2.5371
1084.333 2.66106
1085.083 0.913516
1093.583 4.81847
1095.417 1.49551
1101.167 5.02674
1101.333 4.6104
1101.500 8.21678
1110.333 0.555254
1110.833 3.93622
1111.250 4.80124
1111.500 9.79188
1111.750 6.19045
1112.167 15.3055
1112.583 3.46963
1119.250 1.7464
1129.167 1.40215
1130.167 6.01997
1158.500 1.4616
1158.750 3.66259
END IONS

BEGIN IONS
TITLE=File960 Spectrum108 scans: 1260
PEPMASS=814.87445 13846.50879
CHARGE=2+
RTINSECONDS=1792
SCANS=1260
232.083 1.5387
242.833 0.855906
260.333 0.723517
268.833 0.544248
287.250 2.14116
329.250 5.14545
330.333 1.29387
338.167 0.601285
338.667 1.3983
355.167 1.52529
356.250 2.09979
358.000 1.56905
366.333 1.59525
369.083 2.05579
374.167 2.46743
382.167 0.782006
386.083 1.94554
393.250 0.703813
409.250 1.55214
411.000 1.30405
426.250 0.939183
427.000 5.10132
427.167 6.02008
442.583 2.3997
443.917 9.85255
444.333 67.5515
444.833 1.28708
445.167 6.41356
445.500 2.21907
449.417 1.64784
473.167 1.87159
484.833 0.98879
492.167 0.775029
495.083 2.38925
511.167 2.32394
511.917 1.20055
513.167 5.54251
514.000 2.67623
515.833 9.70071
519.833 5.30316
528.417 2.6687
534.917 1.61529
539.583 4.05536
545.000 4.00625
551.000 3.33008
553.750 2.71624
555.000 0.637066
555.333 2.90537
555.667 4.73511
556.333 4.15537
556.833 1.09904
567.917 2.43135
569.500 7.18635
571.333 4.52645
571.583 1.1317
572.167 9.11794
572.917 1.72707
573.333 4.07807
580.417 2.63025
588.167 2.8086
595.167 1.58991
602.000 5.28028
603.750 2.51116
607.083 3.06133
615.167 1.14963
621.500 9.08192
622.083 3.92073
627.750 4.99977
628.500 6.43601
629.500 5.03714
630.000 3.6537
630.833 2.12782
643.500 1.67002
643.833 2.36509
649.000 2.28446
656.500 1.59971
657.000 0.877408
657.167 2.27112
657.833 4.94126
658.167 4.40043
666.833 4.01246
667.250 1.81366
667.750 3.20449
673.750 0.547034
678.333 9.09369
681.000 1.44921
681.833 5.40934
683.250 3.36491
684.333 1.903
684.583 2.17035
686.833 1.46242
687.333 1.1234
687.667 1.23033
693.917 2.32431
694.167 4.34938
694.500 3.59617
700.167 3.1542
700.500 1.2912
701.250 2.04407
704.917 2.25584
705.750 5.52882
710.000 0.797658
712.500 1.93675
712.833 3.41058
715.583 0.387777
715.833 3.59837
716.167 2.22617
716.667 1.69347
718.250 1.42475
721.333 1.09918
721.750 1.73656
724.500 5.73676
726.667 3.33391
727.167 3.42458
732.417 4.20403
734.667 5.64977
740.083 0.473367
740.833 5.2925
742.417 2.83851
742.917 0.663849
749.500 1.79968
749.917 5.95088
750.583 2.16352
750.917 8.48475
753.000 2.36394
756.083 2.54093
761.000 3.25596
764.750 7.73592
765.417 1.54494
766.083 4.10101
770.833 4.05802
771.583 1.12351
777.667 1.95816
777.917 2.17029
778.583 2.85046
780.167 2.09025
780.500 11.2581
781.000 0.000684473
781.500 2.24095
782.000 0.547455
784.250 3.92006
784.417 1.2934
785.333 6.03555
787.583 3.64482
787.917 1.09499
788.583 2.51891
789.833 1.69671
791.333 5.82477
793.167 1.44874
794.000 6.36685
795.000 2.24168
796.083 2.50579
796.333 5.39041
796.667 0.609982
797.083 16.9229
797.333 7.59224
797.667 11.5573
798.167 3.63885
799.917 3.92692
800.167 6.82771
801.167 1.90604
802.333 10.3537
802.833 0.00107801
804.917 4.84055
805.833 3.11852
806.000 2.31566
829.583 3.97405
830.167 7.31367
831.000 0.39199
852.333 2.30512
861.917 1.82321
863.250 5.48739
885.083 0.483029
902.750 6.07208
907.167 3.2162
910.833 4.67434
912.000 3.39765
925.417 4.66633
928.917 3.19448
929.167 5.07799
930.083 2.93964
940.250 1.42124
943.083 3.51968
943.917 3.46475
944.167 6.23931
944.333 6.43508
944.750 1.68087
945.250 4.31715
971.917 4.83661
1015.250 2.73353
1017.667 0.920785
1038.083 5.76805
1038.417 0.610062
1039.000 6.75885
1041.667 4.95057
1055.250 0.909861
1057.417 4.55407
1058.250 4.72918
1058.583 0.683603
1073.250 4.49804
1073.500 9.40811
1074.250 7.31769
1074.583 6.64679
1096.667 8.6754
1142.417 4.07855
1149.500 4.92205
1149.750 2.23231
1150.167 2.91479
1158.083 1.27906
1158.333 1.32499
1166.750 3.48839
1167.167 8.86034
1167.417 5.92133
1167.667 5.21352
1169.083 4.80591
1169.417 1.78009
1184.750 6.64271
1185.000 9.96217
1185.333 25.2616
1186.000 4.16809
1186.250 10.3609
1186.667 6.84973
1190.250 1.13994
1202.750 1.14141
1203.000 1.5943
1203.333 6.55222
1203.583 2.5232
1204.333 2.06796
1204.583 2.27975
1220.333 5.21417
1229.667 4.15114
1256.333 1.1999
1273.250 2.30352
1273.583 5.1166
1274.500 6.82143
1384.083 2.81995
1386.917 2.04355
1387.167 3.20212
1392.417 2.54744
1396.917 3.45505
1398.500 4.55035
1454.667 4.50555
1480.083 4.53985
1570.667 3.2831
1590.333 1.89082
END IONS

BEGIN IONS
TITLE=File960 Spectrum109 scans: 1261
PEPMASS=846.36774 12584.15820
CHARGE=2+
RTINSECONDS=1793
SCANS=1261
252.083 0.665883
254.000 2.31086
256.083 2.59116
259.833 2.43117
267.417 1.91151
272.000 4.9278
272.583 0.000248371
273.000 3.45543
273.583 0.000290289
274.000 0.511229
288.250 2.44322
289.250 11.1563
290.167 1.7079
290.417 1.31041
298.833 2.21323
300.750 2.30148
308.333 2.36567
314.083 2.3554
327.167 2.31843
338.333 1.71469
342.083 3.62607
369.083 1.16336
373.333 2.95647
373.917 0.000225616
387.167 0.648938
404.333 2.15949
414.667 2.03175
432.000 5.71409
432.583 0.000278292
435.083 3.57395
451.167 1.78788
452.250 2.81371
462.083 4.13087
462.667 0.000265505
471.333 3.19343
487.833 3.82077
488.333 0.000252192
494.667 0.603559
498.000 0.607254
499.000 0.778643
502.917 3.09735
503.333 5.31598
503.917 0.00035584
506.250 1.19096
518.417 1.28951
525.083 3.36262
525.583 0.00025585
530.083 1.61532
532.417 3.52278
533.917 2.3658
534.833 5.00845
535.417 0.000487381
541.250 2.59414
541.750 0.000258193
542.917 1.39444
551.083 4.27228
551.667 0.000322198
552.000 4.51793
552.667 0.000248181
565.000 1.14517
573.167 1.26622
573.417 3.16903
574.000 0.000232495
577.500 2.19299
580.333 4.86631
580.833 0.000342514
586.000 2.14911
595.250 4.10016
595.833 0.000222342
597.917 1.5697
602.083 1.50394
602.500 1.35693
603.500 2.39753
604.000 0.000223365
611.333 3.0505
626.083 7.94918
626.583 0.000753773
630.583 3.41405
631.000 11.9076
631.417 1.65005
634.417 0.544009
635.083 0.878817
636.250 2.61154
638.167 2.40282
642.750 1.67847
643.333 2.22325
648.750 3.88917
649.333 0.00022947
652.000 6.61506
652.250 7.75219
652.833 0.000454529
661.083 3.51333
661.667 0.000242518
666.417 0.418831
670.000 4.58523
670.333 8.09126
671.417 6.115
671.917 0.000406203
677.000 2.26609
683.083 1.00455
688.583 4.75762
689.083 0.000427467
693.917 4.7565
694.500 0.000249093
700.333 1.8484
701.333 5.69715
701.833 0.000426358
706.000 2.07197
710.083 0.819691
713.583 3.71048
714.333 3.924
715.000 4.88311
715.333 2.91306
715.667 4.39493
716.667 8.77984
718.417 3.66968
718.917 0.000291321
725.333 2.47339
727.083 2.06591
727.333 2.15276
728.250 5.64055
728.750 0.000509659
731.000 7.74419
731.167 2.09039
731.417 6.26989
731.917 0.000317947
745.917 2.64226
747.167 0.497326
747.583 2.69834
748.167 0.890625
748.500 12.501
749.083 0.000714126
750.333 2.2816
752.083 5.94709
752.750 7.04305
753.167 3.54233
753.750 0.000228443
754.583 0.711629
755.250 0.772051
755.417 0.398501
756.083 3.42051
756.667 0.816083
760.250 6.04462
760.500 2.12294
765.250 7.97587
765.750 0.000438182
766.167 2.96211
767.333 0.979006
771.750 9.1954
772.250 0.000496835
772.583 0.554785
773.083 5.18376
773.667 2.12073
774.167 3.70189
774.667 0.000257198
775.250 3.28737
780.083 0.982553
781.167 4.52393
781.667 0.000275618
783.250 15.9471
784.000 2.48811
784.583 2.94087
784.750 2.14404
785.000 2.19897
785.333 3.53617
785.917 0.000229419
788.167 1.52631
789.667 8.51995
790.250 0.000702001
792.250 1.145
794.417 1.29464
795.167 2.07671
795.833 2.80272
796.750 7.37984
797.083 4.65161
797.750 13.923
798.333 3.29956
798.750 7.44508
799.333 0.000336827
799.917 3.18851
800.667 0.71871
801.083 7.7589
801.583 2.88424
802.167 1.98934
802.750 2.89518
803.333 0.000233957
804.167 2.16104
804.833 3.42204
805.167 1.73926
808.333 0.780176
808.750 2.49744
809.250 0.000233118
810.083 2.84017
810.417 3.64305
811.333 2.32353
812.083 1.9239
812.250 2.95408
813.583 12.8371
814.083 0.00105229
814.917 8.81307
815.167 11.3521
815.417 2.96755
816.250 3.91406
816.500 2.64504
816.750 1.64789
819.667 7.02443
820.250 0.000429444
822.167 3.87475
822.417 7.3522
822.750 0.516586
823.250 3.31075
823.667 0.823524
824.333 8.56606
824.583 4.38523
824.833 7.46007
825.333 0.000448637
826.417 6.14865
826.917 2.17737
827.583 5.72156
827.750 7.84484
828.000 8.39975
828.333 11.1211
828.833 16.0858
829.250 4.02506
829.417 4.11115
829.583 11.837
830.167 0.000856598
830.500 1.86369
835.417 5.22032
836.083 3.55873
836.417 6.70901
836.833 4.96092
837.500 6.77502
837.833 10.0835
838.500 0.000287805
853.333 1.45052
871.333 9.09793
871.917 0.000544498
888.000 1.1506
897.500 1.36463
898.167 4.44574
898.750 0.000312323
899.333 2.23886
909.083 4.22703
909.333 22.1056
910.000 1.16166
910.500 6.18068
911.083 0.000360285
911.583 1.54856
922.500 6.78548
923.083 0.000370059
938.250 1.32198
959.250 4.41093
959.833 0.000334523
962.333 4.08781
962.833 0.000373254
971.750 2.73712
976.833 2.22634
980.417 7.70433
981.000 0.000544702
1004.500 4.24585
1005.083 0.000374334
1022.333 4.46646
1022.583 12.6443
1023.083 3.74565
1023.583 6.28559
1024.083 0.000553359
1024.750 2.43827
1026.333 1.86672
1026.583 1.27388
1027.333 4.277
1027.917 0.000259482
1032.583 0.733076
1086.250 2.87527
1086.750 0.000270905
1092.750 3.10932
1093.333 0.000255959
1120.500 1.11092
1123.333 1.08379
1141.083 3.89992
1141.500 7.75218
1142.167 0.000322521
1142.750 4.59872
1143.333 0.000328748
1159.417 1.34127
1159.667 5.597
1160.167 0.000295872
1160.667 1.15828
1161.333 1.40715
1171.667 3.52359
1172.167 0.000330733
1173.417 1.99612
1185.333 4.44238
1185.833 0.000431653
1257.250 4.36237
1257.833 0.000232848
1260.250 10.9449
1260.667 2.08897
1261.000 1.55935
1261.333 0.770671
1287.333 1.72501
1360.417 0.604364
1366.417 8.22656
1367.000 0.000585186
1375.250 1.96619
1375.667 5.27016
1376.167 0.00031682
1385.250 3.38889
1385.833 0.000248795
1386.417 1.64644
1387.667 1.59939
1402.833 2.83909
1403.250 16.3893
1403.667 3.86053
1404.000 11.1571
1404.417 4.28368
1405.000 0.000240707
1405.417 0.753928
1416.917 1.8425
1432.833 1.06014
1499.833 2.0025
1504.583 0.816531
END IONS

BEGIN IONS
TITLE=File960 Spectrum110 scans: 1263
PEPMASS=620.33777 18109.60352
CHARGE=2+
RTINSECONDS=1794
SCANS=1263
195.083 0.398297
204.167 0.95164
211.083 1.57769
225.833 3.38905
226.333 7.6821
226.917 0.000475174
234.417 1.69964
234.667 1.91945
240.167 0.660838
243.750 3.49046
244.167 17.5947
244.917 0.000378604
245.333 1.91828
249.000 1.93209
253.167 2.5527
258.000 0.664235
273.083 1.72376
276.000 2.25777
283.417 1.98911
286.667 1.02297
289.167 4.35279
289.667 0.000287411
296.083 0.557033
299.750 0.932148
301.083 5.61754
301.667 0.000530426
306.833 1.13154
308.167 0.724025
312.000 1.34026
317.250 0.381514
324.333 3.30829
324.917 5.25913
327.917 2.42855
341.167 5.36091
[truncated: 25,577,575 more chars]
